# Supplementary material for: Dynamic changes of gut microbiota during progression of three Alzheimer’s disease mice models
Source: Front Neurosci. 2026 Jun 23;20:1849896. doi: 10.3389/fnins.2026.1849896 (PMC13337651; doi:10.3389/fnins.2026.1849896)
Supplement: Supplementary file 1 [file Table_1.xls]

#OTU_num	Taxonomy	A2.1	A2.2	A2.3	A2.4	A2.5	A2.6	A2.7	A2.8	A2.9	A2.10	B2.1	B2.2	B2.3	B2.4	B2.5	B2.6	B2.7	B2.8	B2.9	B2.10	C2.1	C2.2	C2.3	C2.4	C2.5	C2.6	C2.7	C2.8	C2.9	C2.10	D2.1	D2.2	D2.3	D2.4	D2.5	D2.6	D2.7	D2.8	D2.9	D2.10	A4.1	A4.2	A4.3	A4.4	A4.5	A4.6	A4.7	A4.8
ASV0	k__Bacteria;p__Verrucomicrobiota;c__Verrucomicrobiae;o__Verrucomicrobiales;f__Akkermansiaceae;g__Akkermansia	0.211299211299211	0.038016038016038	0.128502128502128	0.317691317691318	0.279345279345279	0.296835296835297	0.302280302280302	0.211563211563212	0.205920205920206	0.186549186549187	0.131571131571132	0.188628188628189	0.207009207009207	0.186846186846187	0.247764247764248	0.292446292446292	0.255849255849256	0.178002178002178	0.246345246345246	0.0957330957330957	0.0133980133980134	0.00726000726000726	0.000957000957000957	0.00161700161700162	0.0196020196020196	0.0276540276540277	0.0175230175230175	0	0	0	0.157377157377157	0.0485100485100485	0.056991056991057	0.0580470580470581	0.0153120153120153	0.0335610335610336	0.0168960168960169	0.312807312807313	0.16018216018216	0.0187770187770188	0.0951720951720952	0.00033000033000033	0.157245157245157	9.9000099000099e-05	0.354156354156354	0.174174174174174	0.0515130515130515	0.168102168102168
ASV1	k__Bacteria;p__Bacteroidota;c__Bacteroidia;o__Bacteroidales;f__Muribaculaceae;g__;s__	0.0373890373890374	0.0649110649110649	0.0403920403920404	0.0504570504570505	0.0282150282150282	0.17985017985018	0.0446160446160446	0.110649110649111	0.0384120384120384	0.0511170511170511	0.0305250305250305	0.0419430419430419	0.0505230505230505	0.0291060291060291	0.0543840543840544	0.0403920403920404	0.0123750123750124	0.0348150348150348	0.0419100419100419	0.066000066000066	0	0	0	0	0	0	0	9.9000099000099e-05	0	0	0.107877107877108	0.0756360756360756	0.049005049005049	0.0535590535590536	0.102861102861103	0.101046101046101	0.0175890175890176	0.0758340758340758	0.169389169389169	0.0135630135630136	0.105732105732106	0.157509157509158	0.0676830676830677	0.0935880935880936	0.067980067980068	0.102135102135102	0.102993102993103	0.096030096030096
ASV2	k__Bacteria;p__Bacteroidota;c__Bacteroidia;o__Bacteroidales;f__Muribaculaceae;g__;s__	0.0471900471900472	0.0361680361680362	0.0455400455400455	0.0183810183810184	0.00445500445500446	0.0140910140910141	0.0157080157080157	0.0466950466950467	0.0168630168630169	0.00580800580800581	0.00712800712800713	0.0152130152130152	0.00623700623700624	0.00607200607200607	0.0146520146520147	0.0111870111870112	0.00297000297000297	0.056958056958057	0.0293370293370293	0.0167640167640168	0.00422400422400422	0.00151800151800152	0	0.00363000363000363	6.6000066000066e-05	9.9000099000099e-05	0	0.0398640398640399	0.0614460614460614	0.0293700293700294	0.00570900570900571	0.0156420156420156	0.00415800415800416	0.0427680427680428	0.00719400719400719	0.0152130152130152	0.00168300168300168	0.00475200475200475	0.00448800448800449	0.00396000396000396	0.0417120417120417	0.048972048972049	0.0248490248490248	0.0656370656370656	0.00894300894300894	0.027951027951028	0.0274230274230274	0.0178860178860179
ASV3	k__Bacteria;p__Bacteroidota;c__Bacteroidia;o__Bacteroidales;f__Muribaculaceae;g__;s__	6.6000066000066e-05	0	0	0	0	0	0	0	0.000132000132000132	0	0.0964920964920965	0.104676104676105	0.211662211662212	0.116292116292116	0.150843150843151	0.208065208065208	0.126720126720127	0.0119460119460119	0.202356202356202	0.166782166782167	0.134772134772135	0.0996270996270996	0.0271260271260271	0.0626010626010626	0.0259050259050259	0.0973500973500974	0.0625680625680626	0.0861300861300861	0.0137610137610138	0.0824670824670825	0.0468930468930469	0.0882750882750883	0.0515460515460515	0.0101640101640102	0.126720126720127	0.0816750816750817	0.0233970233970234	0.128766128766129	0.18978318978319	0.0497970497970498	0	0	0	0	3.3000033000033e-05	0	0	0
ASV4	k__Bacteria;p__Proteobacteria;c__Gammaproteobacteria;o__Burkholderiales;f__Comamonadaceae;g__Delftia	0.000924000924000924	0.00534600534600535	0.00429000429000429	0.00148500148500149	0.000132000132000132	0	9.9000099000099e-05	0	6.6000066000066e-05	0	0.0327360327360327	0.00033000033000033	0	0.000165000165000165	0	0	0	0.000858000858000858	0	0	0	0.00105600105600106	0.393822393822394	0.26043626043626	0	0	0	0	0	0	0	0	0.424611424611425	0.119196119196119	0.0712470712470712	0.035046035046035	0.179223179223179	0	0	0.08999108999109	0	0	9.9000099000099e-05	0	0	0	0	0
ASV5	k__Bacteria;p__Bacteroidota;c__Bacteroidia;o__Bacteroidales;f__Muribaculaceae;g__;s__	0.113487113487113	0.0386760386760387	0.0698610698610699	0.0691350691350691	0.0767580767580768	0.0388410388410388	0.0942480942480942	0.0433290433290433	0.070950070950071	0.0554070554070554	0.00742500742500743	0.0115830115830116	0.0098010098010098	0.0122760122760123	0.0101310101310101	0.00947100947100947	0.00580800580800581	0.0126060126060126	0.0068970068970069	0.00303600303600304	0.00603900603900604	0.00336600336600337	0	0.00237600237600238	0.00405900405900406	0.00214500214500214	0.00198000198000198	0.0138600138600139	0.0095040095040095	0.00782100782100782	0.0221430221430221	0.0101640101640102	0.00726000726000726	0.0163020163020163	0.00966900966900967	0.0134640134640135	0.00303600303600304	0.00471900471900472	0.00844800844800845	0.00257400257400257	0.0472560472560473	0.0442860442860443	0.0484110484110484	0.0265320265320265	0.0432960432960433	0.0615450615450615	0.026961026961027	0.0808830808830809
ASV6	k__Bacteria;p__Bacteroidota;c__Bacteroidia;o__Bacteroidales;f__Muribaculaceae;g__;s__	0.0377190377190377	0.036960036960037	0.0361680361680362	0.0299310299310299	0.024981024981025	0.0102960102960103	0.0267960267960268	0.0235950235950236	0.0277200277200277	0.0190740190740191	0.00996600996600997	0.0163350163350163	0.0178200178200178	0.0161700161700162	0.017028017028017	0.0122760122760123	0.0171270171270171	0.0181500181500182	0.0515130515130515	0.046992046992047	0.0117480117480117	0.0151800151800152	0.00356400356400356	0.00567600567600568	0.0065010065010065	0.0100650100650101	0.0117810117810118	0.0306900306900307	0.0269280269280269	0.0222420222420222	0.0350790350790351	0.0119130119130119	0.0139260139260139	0.0128370128370128	0.0196350196350196	0.0531960531960532	0.00867900867900868	0.0104280104280104	0.0153120153120153	0.00353100353100353	0.0327030327030327	0.00894300894300894	0.0147510147510148	0.0138930138930139	0.00528000528000528	0.022968022968023	0.00871200871200871	0.0140910140910141
ASV7	k__Bacteria;p__Bacteroidota;c__Bacteroidia;o__Bacteroidales;f__Muribaculaceae;g__;s__	0.00957000957000957	0.00894300894300894	0.0135630135630136	0.0163680163680164	0.0101970101970102	0.0272910272910273	0.0198990198990199	0.0119460119460119	0.00993300993300993	0.0102300102300102	0.0164010164010164	0.03996303996304	0.0300630300630301	0.0376530376530377	0.040986040986041	0.0428340428340428	0.0308220308220308	0.00105600105600106	0.0127710127710128	0.0103620103620104	0.00128700128700129	0	0	0	0.000891000891000891	0.000957000957000957	0.00135300135300135	0.018018018018018	0.0166980166980167	0.0195030195030195	0.044979044979045	0.0448470448470448	0.0180840180840181	0.0923670923670924	0.0734250734250734	0.102894102894103	0.010956010956011	0.00468600468600469	0.0166320166320166	0.0135960135960136	0.00409200409200409	0.00392700392700393	0.00240900240900241	0.00468600468600469	0.000495000495000495	0.00283800283800284	0.00283800283800284	0.0032010032010032
ASV8	k__Bacteria;p__Firmicutes;c__Bacilli;o__Lactobacillales;f__Lactobacillaceae;g__Ligilactobacillus	0.00214500214500214	0.112794112794113	0.00422400422400422	0.0028050028050028	0.0627000627000627	0.00198000198000198	0.0134310134310134	0.0208230208230208	0.0136950136950137	0.00947100947100947	0.0108240108240108	0.0147510147510148	0.00834900834900835	0.00561000561000561	0.00405900405900406	0.00429000429000429	0.00904200904200904	0.0336600336600337	0.00805200805200805	0.00544500544500544	0.00198000198000198	0.0236940236940237	0	0.0208230208230208	0.0034980034980035	0.00557700557700558	0.006996006996007	0.0318120318120318	0.049005049005049	0.128535128535129	0.0436260436260436	0.0476190476190476	0	0.0325050325050325	0.00445500445500446	0.0107250107250107	0.00128700128700129	0.00151800151800152	0.00376200376200376	0.0238920238920239	0.0559350559350559	0.104313104313104	0.00795300795300795	0.0251790251790252	0.0256740256740257	0.00115500115500116	0.00448800448800449	0.0223740223740224
ASV9	k__Bacteria;p__Firmicutes;c__Clostridia;o__Clostridia_UCG-014;f__;g__;s__	0	0	0.0274230274230274	0.0232320232320232	0.0262350262350262	0.00491700491700492	0.0521400521400521	0	0.0154770154770155	0.0542850542850543	0.033990033990034	0	0	9.9000099000099e-05	0.00155100155100155	0	0.0758010758010758	0.0255090255090255	0.0148500148500149	0.0121770121770122	0	0	3.3000033000033e-05	0	0	0	0	0	0	0	0	0	0	0	0	0	0.000132000132000132	0	0	0.00544500544500544	0	0	0.037950037950038	0	0.0717420717420717	0.0625680625680626	0.00742500742500743	0.056034056034056
ASV10	k__Bacteria;p__Bacteroidota;c__Bacteroidia;o__Bacteroidales;f__Muribaculaceae;g__;s__	0.019008019008019	0.0172590172590173	0.0255750255750256	0.0287100287100287	0.0202290202290202	0.0379170379170379	0.0353430353430353	0.0233310233310233	0.0177210177210177	0.0182160182160182	0	0	0	0	0	0	0	0.000957000957000957	0	0	0.235422235422235	0.16998316998317	0.0265320265320265	0.0716100716100716	0.0932910932910933	0.133683133683134	0.128370128370128	0.0401610401610402	0.0333300333300333	0.0380820380820381	0.000726000726000726	0.000693000693000693	0	0.00171600171600172	0	0.000759000759000759	0	0	0	0.000462000462000462	0.00603900603900604	0.00666600666600667	0.00412500412500412	0.00877800877800878	0.000924000924000924	0.00435600435600436	0.0033990033990034	0.00514800514800515
ASV11	k__Bacteria;p__Bacteroidota;c__Bacteroidia;o__Bacteroidales;f__Muribaculaceae;g__;s__	0.00749100749100749	0.00445500445500446	0.00564300564300564	0.00115500115500116	0.00128700128700129	0.00194700194700195	0.00462000462000462	0.00557700557700558	0.00333300333300333	0.00702900702900703	0.00402600402600403	0.00633600633600634	0.00504900504900505	0.00455400455400455	0.0128040128040128	0.0101970101970102	0.00953700953700954	0.00518100518100518	0.0236610236610237	0.0129360129360129	0	0	0	0	0	0	0	0	0	6.6000066000066e-05	0.0183480183480183	0.0138270138270138	0.0135630135630136	0.012045012045012	0.00874500874500874	0.00943800943800944	0.000561000561000561	0.02003102003102	0.031977031977032	0.00488400488400488	0.0428010428010428	0.0029040029040029	0.0107250107250107	0.0190740190740191	0.0468930468930469	0.0201630201630202	0.0182820182820183	0.0226380226380226
ASV12	k__Bacteria;p__Firmicutes;c__Bacilli;o__Erysipelotrichales;f__Erysipelotrichaceae;g__Turicibacter;s__	0.00158400158400158	0.00326700326700327	0.00363000363000363	0	0.00102300102300102	0	9.9000099000099e-05	0	0	0	0.00646800646800647	9.9000099000099e-05	0.000429000429000429	0.00590700590700591	0.00201300201300201	0.000429000429000429	0.00752400752400752	0.000462000462000462	0.00798600798600799	0.00198000198000198	0	0	0.000231000231000231	0.000693000693000693	0.000891000891000891	0.000297000297000297	0.00128700128700129	0.034023034023034	0.0137280137280137	0.00854700854700855	0.0217140217140217	0.0033990033990034	0.00442200442200442	0.0199320199320199	0.0201630201630202	0.00580800580800581	0.000924000924000924	0.0310530310530311	0.0166980166980167	0.000264000264000264	0.0288420288420288	0.0128040128040128	0.00217800217800218	0.00343200343200343	0.0235950235950236	0.00838200838200838	0.000957000957000957	0.00102300102300102
ASV13	k__Bacteria;p__Bacteroidota;c__Bacteroidia;o__Bacteroidales;f__Prevotellaceae;g__Prevotellaceae_UCG-001;s__	0	0	0	0	0	0	0	0	0	0	0.0114180114180114	0.0244530244530245	0.0138270138270138	0.00917400917400917	0.00706200706200706	0.00891000891000891	0.0845790845790846	0.00524700524700525	0.00273900273900274	0.0372240372240372	0	0	0	0	0	0	0	0	0	0	0	0	0	0	0	0	0	0	0	0	0	0	0	0	0	0	0	0
ASV14	k__Bacteria;p__Bacteroidota;c__Bacteroidia;o__Bacteroidales;f__Muribaculaceae;g__;s__	0	0	0	0	0	0	0	0	0	0	0.0144540144540145	0.0242220242220242	0.0194700194700195	0.0144540144540145	0.0178200178200178	0.0147840147840148	0.00706200706200706	0.00412500412500412	0.0203610203610204	0.0125400125400125	0.0202620202620203	0.0148500148500149	0.00448800448800449	0.0103620103620104	0.00610500610500611	0.0222750222750223	0.0157080157080157	0.0250800250800251	0.0157410157410157	0.0177870177870178	0.000594000594000594	0.000429000429000429	0.00135300135300135	6.6000066000066e-05	0.000726000726000726	0.000561000561000561	0	0	0.000825000825000825	0	3.3000033000033e-05	0	0	0	0	0	0	0
ASV15	k__Bacteria;p__Bacteroidota;c__Bacteroidia;o__Bacteroidales;f__Muribaculaceae;g__;s__	0.0149160149160149	0.00874500874500874	0.00686400686400686	0.00511500511500512	0.00267300267300267	0.00267300267300267	0.00821700821700822	0.00544500544500544	0.00188100188100188	0.00174900174900175	0.00613800613800614	0.0067980067980068	0.00409200409200409	0.00610500610500611	0.0144540144540145	0.00706200706200706	0.00405900405900406	0.00511500511500512	0.00785400785400785	0.00811800811800812	0.010989010989011	0.0110880110880111	0.00115500115500116	0.0106590106590107	0.00237600237600238	0.00485100485100485	0.00356400356400356	0.0263670263670264	0.0277860277860278	0.0206250206250206	0.00231000231000231	0.00217800217800218	0.000198000198000198	0.00293700293700294	0.00161700161700162	0.00930600930600931	0.000561000561000561	0.000561000561000561	0.00066000066000066	0.000759000759000759	0.00597300597300597	0.00983400983400983	0.00231000231000231	0.0113520113520114	0.000528000528000528	0.00366300366300366	0.0033000033000033	0.0034980034980035
ASV16	k__Bacteria;p__Bacteroidota;c__Bacteroidia;o__Bacteroidales;f__Muribaculaceae;g__;s__	0.0229020229020229	0.021978021978022	0.0452430452430452	0.00547800547800548	0.00386100386100386	0.00356400356400356	0.0182160182160182	0.0574860574860575	0.0124740124740125	0.00287100287100287	0.00099000099000099	0.0029040029040029	0.00211200211200211	0.00231000231000231	0.00465300465300465	0.00234300234300234	0.00297000297000297	0.00933900933900934	0.00656700656700657	0.00755700755700756	0.0164010164010164	0.0242880242880243	0.00409200409200409	0.0114510114510115	0.000528000528000528	0.00508200508200508	0.00138600138600139	0.0343200343200343	0.0365970365970366	0.0100650100650101	0.00514800514800515	0.000891000891000891	0	0.00066000066000066	0.00128700128700129	0	0	0.003003003003003	0.00673200673200673	0	0.0345180345180345	0.0637890637890638	0.00511500511500512	0.0320760320760321	0.00132000132000132	0.0036960036960037	0.00313500313500313	0.00306900306900307
ASV17	k__Bacteria;p__Firmicutes;c__Clostridia;o__Clostridia_UCG-014;f__;g__;s__	0	0	0	0	0	0	0	0	0	0	0.00788700788700789	0	0	0	0	0	0.00402600402600403	0.00696300696300696	0.00947100947100947	0.000957000957000957	0	0	0	0	0	0	0	0	0	0	0	0.000132000132000132	0	0	0	0.0136290136290136	0	0.0304590304590305	0.0195690195690196	0.250569250569251	0	0	0	0	0	0	0	0
ASV18	k__Bacteria;p__Proteobacteria;c__Gammaproteobacteria;o__Burkholderiales;f__Comamonadaceae;g__Delftia	0	0.00237600237600238	0.00141900141900142	0.000693000693000693	0	0	0	0	0	0	0.00940500940500941	0	0	0	0	0	0	0	0	0	0	0	0.126126126126126	0.0876480876480877	0	0	0	6.6000066000066e-05	0	0	0	0	0.125565125565126	0.0375870375870376	0.0229020229020229	0.0107580107580108	0.0523050523050523	0	0	0.0264990264990265	0	0	0	0	0	0	0	0
ASV19	k__Bacteria;p__Firmicutes;c__Clostridia;o__Lachnospirales;f__Lachnospiraceae;g__Lachnospiraceae_NK4A136_group;s__	0	0	0	0	3.3000033000033e-05	0.000561000561000561	0	0	0	0	0.0165000165000165	0	0.0139260139260139	6.6000066000066e-05	0.0034980034980035	0	0	0	0	0.0186120186120186	0	0	0	0	0	0	0	0	0	0	0.00511500511500512	0.00287100287100287	0.00234300234300234	0.000462000462000462	0.0110880110880111	0	0.00244200244200244	6.6000066000066e-05	6.6000066000066e-05	0.0222420222420222	0	0.0332970332970333	0.00141900141900142	0.114312114312114	0.00561000561000561	0.0419100419100419	0.156750156750157	0.00775500775500775
ASV20	k__Bacteria;p__Bacteroidota;c__Bacteroidia;o__Bacteroidales;f__Muribaculaceae;g__;s__	0	0	0	0	0	0	0	0	0	0	0.00495000495000495	0.0135300135300135	0.00798600798600799	0.0119460119460119	0.0181830181830182	0.0111870111870112	0.0102960102960103	0	0.0181170181170181	0.0199320199320199	0	0	0	0	0	0	0	0	0	0	0.0201960201960202	0.00402600402600403	0.00283800283800284	0.00283800283800284	0.00544500544500544	0.00531300531300531	0.00132000132000132	0.0133980133980134	0.0248820248820249	0.00442200442200442	0	0	0	0	0	0	0	0
ASV21	k__Bacteria;p__Firmicutes;c__Clostridia;o__Lachnospirales;f__Lachnospiraceae;g__Lachnospiraceae_NK4A136_group	0.0122760122760123	0.00719400719400719	0.00498300498300498	0.0117810117810118	0.00686400686400686	0.00646800646800647	0.00326700326700327	0.000198000198000198	0.0096030096030096	0.00881100881100881	0	0	0.000396000396000396	0	0	0	0	0	3.3000033000033e-05	0	0	0	0	0	0	0	0	0	0	0	0.0034980034980035	0.00491700491700492	0.000825000825000825	3.3000033000033e-05	0.000429000429000429	0	0	0.000132000132000132	0	3.3000033000033e-05	0	0.00514800514800515	0.00402600402600403	0.0374220374220374	0.00158400158400158	0.00567600567600568	0.0663300663300663	0.00145200145200145
ASV22	k__Bacteria;p__Bacteroidota;c__Bacteroidia;o__Bacteroidales;f__Muribaculaceae;g__;s__	0	0	0	0	0	0	0	0	0	0	0.00125400125400125	0.0131670131670132	0.00584100584100584	0.0242220242220242	0.0530970530970531	0.0683430683430683	0.0122760122760123	0.0893310893310893	0.0138930138930139	0.0145530145530146	0	0	0	0	0	0	0	0	6.6000066000066e-05	0	0	0	0	0	0	0.000165000165000165	0.000627000627000627	0.000132000132000132	0.000198000198000198	0	0	0	0	0	0	0	0	0
ASV23	k__Bacteria;p__Firmicutes;c__Bacilli;o__Lactobacillales;f__Lactobacillaceae;g__Lactobacillus	0	0	0	0	0	0	0	0	0	0	0.0452760452760453	0.0525360525360525	0.00544500544500544	0.00151800151800152	0	0	0	0	0	0	0.00171600171600172	0.0134640134640135	0	0.00726000726000726	0.13041613041613	0.165825165825166	0.141042141042141	0.016962016962017	0.00732600732600733	0.0164340164340164	0	0.000198000198000198	0	9.9000099000099e-05	0.00924000924000924	0.00551100551100551	0	0	0	0	0	0	0	0	0	0	0	0
ASV24	k__Bacteria;p__Bacteroidota;c__Bacteroidia;o__Bacteroidales;f__Muribaculaceae;g__;s__	0.00198000198000198	0.0031020031020031	0.000825000825000825	0.00343200343200343	0.00270600270600271	0.000693000693000693	0.000429000429000429	0.00099000099000099	0	3.3000033000033e-05	0.00323400323400323	0.0127380127380127	0.00871200871200871	0.00366300366300366	0.00600600600600601	0.00782100782100782	0.00165000165000165	0.00099000099000099	0.000297000297000297	0.000132000132000132	0.0062040062040062	0.0064020064020064	0.000462000462000462	0.00326700326700327	0.000726000726000726	0.00231000231000231	0.000627000627000627	0.0119130119130119	0.0116160116160116	0.00666600666600667	0.00161700161700162	0.000198000198000198	0	0.00214500214500214	0.000858000858000858	0.00267300267300267	0.00161700161700162	0.00102300102300102	0.00128700128700129	0.000429000429000429	0.00336600336600337	0.000924000924000924	0.00313500313500313	0.00422400422400422	6.6000066000066e-05	0.00188100188100188	0.00247500247500247	0.000264000264000264
ASV25	k__Bacteria;p__Bacteroidota;c__Bacteroidia;o__Bacteroidales;f__Rikenellaceae;g__Alistipes;s__	0.00194700194700195	0.00920700920700921	0.0109230109230109	0.00623700623700624	0.00399300399300399	0.0031020031020031	0.00501600501600502	0.00452100452100452	0.0173580173580174	0.0179190179190179	0.00221100221100221	0.00399300399300399	0.00207900207900208	0.00161700161700162	0.00033000033000033	0.00112200112200112	0.00643500643500643	0.000396000396000396	0.00105600105600106	0.000792000792000792	0	0	0	0	0	0	0	0	0	0	0.000858000858000858	0.00145200145200145	0.00184800184800185	0.0036960036960037	0	0.00749100749100749	0	0.00603900603900604	0.00244200244200244	0.000891000891000891	0.0063030063030063	0.00706200706200706	0.0462990462990463	0.0127710127710128	0.00102300102300102	0.0242220242220242	0.0321090321090321	0.00732600732600733
ASV26	k__Bacteria;p__Actinobacteriota;c__Actinobacteria;o__Bifidobacteriales;f__Bifidobacteriaceae;g__Bifidobacterium	0	0.000198000198000198	0	0.000891000891000891	0.00158400158400158	0.000561000561000561	0.000561000561000561	0.00422400422400422	0.003003003003003	0.00666600666600667	0	0.000594000594000594	0.000726000726000726	0.000495000495000495	0	0	0	0.000165000165000165	0	0.000231000231000231	0	0	0	0	0.016038016038016	0.00917400917400917	0.00603900603900604	0.00729300729300729	0.00161700161700162	0.000297000297000297	0.000198000198000198	9.9000099000099e-05	0	0.000429000429000429	6.6000066000066e-05	9.9000099000099e-05	0	0	0	0	0.00541200541200541	0.00231000231000231	0.000528000528000528	0.00141900141900142	0.0232650232650233	0.00214500214500214	0.000726000726000726	0.00867900867900868
ASV27	k__Bacteria;p__Bacteroidota;c__Bacteroidia;o__Bacteroidales;f__Prevotellaceae;g__Prevotellaceae_UCG-001;s__	0	0	0	0	0	0	0	0	0	0	0	0	0	0	0	0	0	0.00099000099000099	0	0	0.0151140151140151	0.0627330627330627	0.00432300432300432	0.00267300267300267	0.000297000297000297	0.00211200211200211	0.00742500742500743	0.0166980166980167	0.0457380457380457	0.033000033000033	0.00122100122100122	0.00135300135300135	0.000396000396000396	0.000627000627000627	0.00471900471900472	0.0035970035970036	0.000825000825000825	0.00627000627000627	0.0276540276540277	0.00716100716100716	0	0	0	0	0	0	0	0
ASV28	k__Bacteria;p__Bacteroidota;c__Bacteroidia;o__Bacteroidales;f__Muribaculaceae;g__;s__	0.0155100155100155	0.0141240141240141	0.0140910140910141	0.0114180114180114	0.0104940104940105	0.00425700425700426	0.00963600963600964	0.0103290103290103	0.0102300102300102	0.00676500676500677	0.00478500478500478	0.00930600930600931	0.00993300993300993	0.00821700821700822	0.00825000825000825	0.00597300597300597	0.00676500676500677	0.0104940104940105	0.00135300135300135	0.00158400158400158	0.00811800811800812	0.0096030096030096	0.00204600204600205	0.00198000198000198	0.0036960036960037	0.00590700590700591	0.00676500676500677	0.0174240174240174	0.0175560175560176	0.0135960135960136	0.0148500148500149	0.00541200541200541	0.00603900603900604	0.00363000363000363	0.00597300597300597	0.0192060192060192	0.00184800184800185	0.00389400389400389	0.00481800481800482	0	0.0150810150810151	0.00396000396000396	0.00719400719400719	0.00534600534600535	0.00194700194700195	0.00943800943800944	0.00297000297000297	0.0063030063030063
ASV29	k__Bacteria;p__Bacteroidota;c__Bacteroidia;o__Bacteroidales;f__Prevotellaceae;g__Alloprevotella;s__	0	0	0	0	0	0	0	0	0	0	0.000759000759000759	0.000693000693000693	0.000792000792000792	0.000627000627000627	0.00138600138600139	0.000462000462000462	0.000495000495000495	0.000726000726000726	6.6000066000066e-05	0.00257400257400257	0.00336600336600337	0.0198990198990199	0.00188100188100188	0.00165000165000165	0.000561000561000561	0.00425700425700426	0.00155100155100155	0.0484770484770485	0.0421740421740422	0.0176220176220176	0.00240900240900241	0.00392700392700393	0.00287100287100287	0.0155430155430155	0.00798600798600799	0.00346500346500346	0.00366300366300366	0.00587400587400587	0.00864600864600865	0.00194700194700195	0	0	0	0	0	0	0	0
ASV30	k__Bacteria;p__Bacteroidota;c__Bacteroidia;o__Bacteroidales;f__Muribaculaceae;g__;s__	0.00696300696300696	0.00887700887700888	0.0095040095040095	0.0114180114180114	0.0120780120780121	0.00392700392700393	0.00402600402600403	0.0267960267960268	0.00488400488400488	0.0031020031020031	0.00267300267300267	0.00412500412500412	0.00501600501600502	0.00247500247500247	0.00399300399300399	0.00323400323400323	0.00257400257400257	0	0	0	0.0325380325380325	0.0302610302610303	0.00158400158400158	0.00788700788700789	0.00973500973500973	0.00891000891000891	0.0112200112200112	0.00924000924000924	0.0108240108240108	0.00716100716100716	0.000396000396000396	0.00122100122100122	0	0.00498300498300498	0.000396000396000396	0.0062040062040062	0.000759000759000759	0.000858000858000858	0.00171600171600172	0.000264000264000264	0.0174240174240174	0.00732600732600733	0.00178200178200178	0.0135300135300135	0.00125400125400125	0.00429000429000429	0.00554400554400554	0.00524700524700525
ASV31	k__Bacteria;p__Bacteroidota;c__Bacteroidia;o__Bacteroidales;f__Muribaculaceae;g__;s__	0.00392700392700393	0.00422400422400422	0.00610500610500611	0.00204600204600205	0.00174900174900175	0.00442200442200442	0.00739200739200739	0.00696300696300696	0.00257400257400257	0.00382800382800383	0.00224400224400224	0.00346500346500346	0.00409200409200409	0.00419100419100419	0.00574200574200574	0.00547800547800548	0.00306900306900307	0.00366300366300366	0.00313500313500313	0.00382800382800383	0.0174900174900175	0.0198330198330198	0.00511500511500512	0.00666600666600667	0.00732600732600733	0.0154440154440154	0.0211200211200211	0.0146850146850147	0.0116820116820117	0.0156090156090156	0.0122100122100122	0.00745800745800746	0.00557700557700558	0.00627000627000627	0.0033000033000033	0.00841500841500841	0.00105600105600106	0.00739200739200739	0.00986700986700987	0.000759000759000759	0.0142230142230142	0.00808500808500809	0.0066990066990067	0.00382800382800383	0.00138600138600139	0.00597300597300597	0.00260700260700261	0.00346500346500346
ASV32	k__Bacteria;p__Bacteroidota;c__Bacteroidia;o__Bacteroidales;f__Muribaculaceae;g__;s__	0	0	0	0	0	0	0	0	0	0	0.00125400125400125	0.0108570108570109	0.00481800481800482	0.0195690195690196	0.046959046959047	0.062964062964063	0.01003201003201	0.0697620697620698	0.0138270138270138	0.0123750123750124	0	0	0	0	0	0	0	0	0	0	0.000132000132000132	9.9000099000099e-05	0.000495000495000495	6.6000066000066e-05	0.000231000231000231	0.000231000231000231	0	0	0.000198000198000198	0	0	0	0	0	0	0	0	0
ASV33	k__Bacteria;p__Firmicutes;c__Clostridia;o__Lachnospirales;f__Lachnospiraceae;g__Lachnospiraceae_NK4A136_group;s__	0.0181170181170181	0.00468600468600469	0.00287100287100287	0.000132000132000132	0.000165000165000165	0.0127380127380127	0	0.00099000099000099	0.0324390324390324	0.0307230307230307	0.00442200442200442	0	0	0.000363000363000363	0.00607200607200607	0	0.00709500709500709	0.000726000726000726	0	0.0147510147510148	0	0	0	0	0	3.3000033000033e-05	3.3000033000033e-05	0.00191400191400191	0.00283800283800284	0.00844800844800845	0	0.0625020625020625	0	0.00366300366300366	0.0164340164340164	9.9000099000099e-05	0.00066000066000066	0	0	0.006996006996007	6.6000066000066e-05	0.00313500313500313	0.0406230406230406	0.0281490281490282	0.00158400158400158	0.0205920205920206	0.0365970365970366	0.0036960036960037
ASV34	k__Bacteria;p__Firmicutes;c__Clostridia;o__Clostridia_UCG-014;f__;g__;s__	0	0	0	0	0	0.00105600105600106	0.00603900603900604	0	0.00224400224400224	0.0164670164670165	0.000132000132000132	0	0	0.000231000231000231	0	0	0.00376200376200376	0.0116820116820117	0.0156750156750157	0.00306900306900307	0	0	0	0	0	0	0	0	0	0	0	0	0	0	0	0	0	0.00118800118800119	0.00138600138600139	0	0	0	0	0	0.0468930468930469	0.0321750321750322	0.00336600336600337	0.0428010428010428
ASV35	k__Bacteria;p__Desulfobacterota;c__Desulfovibrionia;o__Desulfovibrionales;f__Desulfovibrionaceae;g__;s__	0.0064020064020064	0.00848100848100848	0.0114180114180114	0.00729300729300729	0.00108900108900109	0.000858000858000858	0.00033000033000033	0.000264000264000264	0.0100980100980101	0.0201630201630202	0.00435600435600436	0.0064020064020064	0.0128370128370128	0.0458700458700459	0.00108900108900109	0.00686400686400686	0.00716100716100716	0.00386100386100386	0.000693000693000693	0.0268950268950269	6.6000066000066e-05	0.000462000462000462	0	0	0.0033000033000033	3.3000033000033e-05	0.000561000561000561	9.9000099000099e-05	0.00168300168300168	0.00485100485100485	0.00066000066000066	0.0136290136290136	0.00108900108900109	0.00115500115500116	0.00633600633600634	0.000825000825000825	0	0.00221100221100221	0.000264000264000264	0.00264000264000264	0.00066000066000066	0.00174900174900175	0.0063030063030063	0.0341220341220341	0.000198000198000198	0.0036960036960037	0.0445170445170445	0.000363000363000363
ASV36	k__Bacteria;p__Bacteroidota;c__Bacteroidia;o__Bacteroidales;f__Rikenellaceae;g__Alistipes	0	0	0	0	0	0	0	0	0	0	0.00759000759000759	0.00485100485100485	0.00663300663300663	0.00531300531300531	0.00108900108900109	0.00250800250800251	0.0102960102960103	0.00531300531300531	0.000858000858000858	0.00207900207900208	0.00194700194700195	0.00155100155100155	0.00135300135300135	0.00267300267300267	3.3000033000033e-05	0.000198000198000198	9.9000099000099e-05	0	0	0	0.00877800877800878	0.00749100749100749	0.00250800250800251	0.00264000264000264	0.00726000726000726	0.0218790218790219	0.0064020064020064	0.00511500511500512	0.021978021978022	0.000891000891000891	0	0	0	0	0	0	0	0
ASV37	k__Bacteria;p__Bacteroidota;c__Bacteroidia;o__Bacteroidales;f__Muribaculaceae;g__;s__	0.015048015048015	0.00709500709500709	0.018051018051018	0.00429000429000429	0.00419100419100419	0.0115830115830116	0.00722700722700723	0.00884400884400884	0.00785400785400785	0.00815100815100815	0	0	0	0	0	0	0	0	0	0	0.056001056001056	0.0168960168960169	0.00323400323400323	0.00577500577500578	0.014025014025014	0.0261030261030261	0.0198330198330198	0.0241890241890242	0.0200640200640201	0.0195360195360195	0	0	0	0	0	0	0	0	0	0	0.00653400653400653	0.0105270105270105	0.0097020097020097	0.00399300399300399	0.00115500115500116	0.00910800910800911	0.00356400356400356	0.00405900405900406
ASV38	k__Bacteria;p__Bacteroidota;c__Bacteroidia;o__Bacteroidales;f__Tannerellaceae;g__Parabacteroides	0.00108900108900109	0.00468600468600469	0.00270600270600271	0.00125400125400125	0.000627000627000627	0.00174900174900175	0.00419100419100419	0.00214500214500214	0.00234300234300234	0.00151800151800152	0.00405900405900406	0.00333300333300333	0.00207900207900208	0.00247500247500247	0.00151800151800152	0.000561000561000561	0.00264000264000264	0.00996600996600997	0.00184800184800185	0.00518100518100518	0	0	0	0	0	0	0	0	0	0	0.00240900240900241	0.00313500313500313	0.00402600402600403	0.0101970101970102	0.00937200937200937	0.00557700557700558	0.00125400125400125	0.00128700128700129	0.00765600765600766	0.00498300498300498	0.00551100551100551	0.00402600402600403	0.0029040029040029	0.00422400422400422	0.000429000429000429	0.00141900141900142	0.00528000528000528	0.00643500643500643
ASV39	k__Bacteria;p__Bacteroidota;c__Bacteroidia;o__Bacteroidales;f__Muribaculaceae;g__;s__	0	0	0	0	0	0	0	0	0	0	0.00646800646800647	0.0275880275880276	0.0146190146190146	0.0127050127050127	0.0206250206250206	0.00996600996600997	0.00891000891000891	0.013992013992014	0.0134970134970135	0.0146520146520147	0.00465300465300465	0.000825000825000825	0.00112200112200112	0	0.00148500148500149	0.00227700227700228	0.00217800217800218	0.0135630135630136	0.00993300993300993	0.00894300894300894	0.00485100485100485	0.0197340197340197	0.00976800976800977	0.0238590238590239	0.00435600435600436	0.0175230175230175	0.00316800316800317	0.00983400983400983	0.0236610236610237	0.00257400257400257	0	0	0	0	0	0	0	0
ASV40	k__Bacteria;p__Bacteroidota;c__Bacteroidia;o__Bacteroidales;f__Muribaculaceae;g__;s__	0	0	0	0	0	0	0	0	0	0	0	0	0	0	0	0	0	0	0	0	0.0227040227040227	0.0241890241890242	0.00240900240900241	0.00547800547800548	0.00442200442200442	0.00996600996600997	0.00693000693000693	0.0485100485100485	0.0545820545820546	0.0396330396330396	0	0	0	0	0	0	0	0	0	0	0	0	0	0	0	0	0	0
ASV41	k__Bacteria;p__Firmicutes;c__Bacilli;o__Lactobacillales;f__Lactobacillaceae;g__Ligilactobacillus	0.000561000561000561	0.0397320397320397	0.00145200145200145	0.000594000594000594	0.023001023001023	0	0.0064020064020064	0.00603900603900604	0.00412500412500412	0.00396000396000396	0.00570900570900571	0.00580800580800581	0.00270600270600271	0.00211200211200211	0.00155100155100155	0.00184800184800185	0.00333300333300333	0.0115500115500116	0.00277200277200277	0.00174900174900175	0	0.00772200772200772	0.000198000198000198	0.00831600831600832	0.00122100122100122	0.00191400191400191	0.00224400224400224	0.0105930105930106	0.0164340164340164	0.0445830445830446	0.0162030162030162	0.0203940203940204	0.000429000429000429	0.015015015015015	0.00224400224400224	0.00267300267300267	0	0	0.00145200145200145	0.00696300696300696	0.0164670164670165	0.0349470349470349	0.00214500214500214	0.00801900801900802	0.00891000891000891	0	0.00178200178200178	0.00864600864600865
ASV42	k__Bacteria;p__Bacteroidota;c__Bacteroidia;o__Bacteroidales;f__Muribaculaceae;g__;s__	0.0108900108900109	0.00910800910800911	0.0174570174570175	0.00996600996600997	0.0151140151140151	0.0226710226710227	0.00343200343200343	0.0218790218790219	0.022011022011022	0.0322080322080322	0.00102300102300102	0.00306900306900307	0.00627000627000627	0.00778800778800779	0.00399300399300399	0.00363000363000363	0.00825000825000825	0.013959013959014	0.00234300234300234	0.0034980034980035	0.000594000594000594	0.000429000429000429	0	0	9.9000099000099e-05	0.000297000297000297	0.000264000264000264	0	0	0	0.00372900372900373	0.00673200673200673	0.00270600270600271	0.00277200277200277	0.00102300102300102	0.00158400158400158	0	0.0143880143880144	0.0145200145200145	0.000924000924000924	0.0167970167970168	0.0213510213510214	0.0125400125400125	0.00475200475200475	0.00597300597300597	0.015015015015015	0.00996600996600997	0.00871200871200871
ASV43	k__Bacteria;p__Firmicutes;c__Clostridia;o__Lachnospirales;f__Lachnospiraceae;g__Anaerostipes;s__	0	0	0	0	0	0	0	0	0	0	0.0178860178860179	0	0.0175560175560176	0.0708180708180708	0	3.3000033000033e-05	0.0100650100650101	0.0254100254100254	0	0	3.3000033000033e-05	0	0	0	0	0	0	0	0	0	0.025047025047025	0.0188100188100188	0.00732600732600733	0	0.000594000594000594	0	0	0.0514140514140514	0.00198000198000198	0	0	0	0	0	0	0	0	0
ASV44	k__Bacteria;p__Bacteroidota;c__Bacteroidia;o__Bacteroidales;f__Muribaculaceae;g__;s__	0.00250800250800251	0.00165000165000165	0.00102300102300102	0.000528000528000528	0.000561000561000561	0.00115500115500116	0.00102300102300102	0.00135300135300135	0.00099000099000099	0.00099000099000099	0.000495000495000495	0.00132000132000132	0.00105600105600106	0.000759000759000759	0.00138600138600139	0.000957000957000957	0.000462000462000462	0.000594000594000594	0.00066000066000066	0.00148500148500149	0.00785400785400785	0.00257400257400257	0.00165000165000165	0.00198000198000198	0.0066000066000066	0.00524700524700525	0.0064020064020064	0.0334950334950335	0.0257730257730258	0.0158070158070158	0.00267300267300267	0.00372900372900373	0.00145200145200145	0.00765600765600766	0.00237600237600238	0.00102300102300102	0.000858000858000858	0.00148500148500149	0.00217800217800218	0.000627000627000627	0.00795300795300795	0.00485100485100485	0.0036960036960037	0.00287100287100287	0.00227700227700228	0.00303600303600304	0.00240900240900241	0.00409200409200409
ASV45	k__Bacteria;p__Firmicutes;c__Bacilli;o__Erysipelotrichales;f__Erysipelotrichaceae;g__Dubosiella;s__	0	0	0	0	0	0	0	0	0	0	9.9000099000099e-05	0	0	0.000132000132000132	0	0	0	0	0.015015015015015	0.00356400356400356	0	0	0	0	0	0	0	0	0	0	0.00184800184800185	0.00825000825000825	0.00191400191400191	0.00257400257400257	0.000396000396000396	0.00838200838200838	0	0.00108900108900109	0.0127380127380127	0	0	0	0	0	0	0	0	0
ASV46	k__Bacteria;p__Firmicutes;c__Bacilli;o__Lactobacillales;f__Lactobacillaceae	0.00112200112200112	0.000396000396000396	0.000264000264000264	9.9000099000099e-05	0.000363000363000363	9.9000099000099e-05	9.9000099000099e-05	0.000759000759000759	0	6.6000066000066e-05	0.00221100221100221	0.00686400686400686	0.00141900141900142	0.000924000924000924	0.000495000495000495	0.000429000429000429	0.000297000297000297	0.000693000693000693	0.000957000957000957	0.00135300135300135	0.000759000759000759	0.0127710127710128	0.000891000891000891	0.0423390423390423	0.041976041976042	0.03996303996304	0.0270930270930271	0.00927300927300927	0.00112200112200112	0.00409200409200409	6.6000066000066e-05	9.9000099000099e-05	0	0.000165000165000165	0.0127380127380127	0.00198000198000198	0.00435600435600436	0	0	0.00999900999901	3.3000033000033e-05	9.9000099000099e-05	9.9000099000099e-05	3.3000033000033e-05	0.000429000429000429	0	0.000231000231000231	9.9000099000099e-05
ASV47	k__Bacteria;p__Bacteroidota;c__Bacteroidia;o__Bacteroidales;f__Rikenellaceae;g__Alistipes;s__	0	0	0	0	0	0	0	0	0	0	0.000429000429000429	6.6000066000066e-05	0.000363000363000363	0.000198000198000198	0.000132000132000132	0	0.00174900174900175	0.000231000231000231	0.000132000132000132	0	0	0	0	0	0	0	0	0	0	0	0	9.9000099000099e-05	0	0.000363000363000363	0	0.00151800151800152	0	0.00237600237600238	0.00224400224400224	0	0	0	0	0	0	0	0	0
ASV48	k__Bacteria;p__Firmicutes;c__Bacilli;o__Lactobacillales;f__Lactobacillaceae;g__Ligilactobacillus	0.000627000627000627	0.0337260337260337	0.00128700128700129	0.000726000726000726	0.0201300201300201	0	0.00468600468600469	0.0066000066000066	0.00458700458700459	0.0035970035970036	0.00442200442200442	0.00541200541200541	0.00240900240900241	0.00145200145200145	0.00118800118800119	0.00165000165000165	0.00306900306900307	0.00957000957000957	0.00214500214500214	0.00178200178200178	0	0.00749100749100749	0.000429000429000429	0.0118470118470118	0.000858000858000858	0.00165000165000165	0.00240900240900241	0.0107580107580108	0.0156750156750157	0.0445170445170445	0.0153450153450153	0.017028017028017	0	0.0117810117810118	0.00184800184800185	0.00297000297000297	0	0	0.00125400125400125	0.00927300927300927	0.0172590172590173	0.0326040326040326	0.00323400323400323	0.00765600765600766	0.00871200871200871	0	0.00125400125400125	0.00722700722700723
ASV49	k__Bacteria;p__Bacteroidota;c__Bacteroidia;o__Bacteroidales;f__Prevotellaceae;g__Prevotellaceae_NK3B31_group;s__	0	0	0	0	0	0	0	0	0	0	0	0	0	0	0	0	0	0.00666600666600667	0.00171600171600172	0.0096030096030096	0	0	0	0	0	0	0	0	0	0	0	0	0	0	0	3.3000033000033e-05	0	0	0	0	0	0	0	0	0	0	0	0
ASV50	k__Bacteria;p__Bacteroidota;c__Bacteroidia;o__Bacteroidales;f__Muribaculaceae;g__;s__	0	0	0	0	0	0	0	0	0	0	0	0	0	0.000627000627000627	0.00122100122100122	0	0	0	0.00627000627000627	0.00194700194700195	0.0325710325710326	0.0192060192060192	0.00240900240900241	0.00491700491700492	0.00521400521400521	0.0147510147510148	0.0115830115830116	0.0235620235620236	0.0137940137940138	0.0162690162690163	0	0.00066000066000066	0.00118800118800119	6.6000066000066e-05	0	0	0	0	0	0	0	0	0	0	0	0	0	0
ASV51	k__Bacteria;p__Campylobacterota;c__Campylobacteria;o__Campylobacterales;f__Helicobacteraceae;g__Helicobacter;s__Helicobacter_ganmani	0	0	0	0	0	0	0	0	0	0	0.0111210111210111	0.000759000759000759	0.0248160248160248	0.0238260238260238	0.00303600303600304	0.000693000693000693	0.000759000759000759	0.0319440319440319	0.000528000528000528	0.00501600501600502	0	0	0	0	0	0	0	0	0	0	0.00066000066000066	0.00801900801900802	0	0.00623700623700624	0.0148170148170148	0.00392700392700393	0.00145200145200145	0.0205590205590206	0.000297000297000297	0.00554400554400554	0	0	0	0	0	0	0	0
ASV52	k__Bacteria;p__Bacteroidota;c__Bacteroidia;o__Bacteroidales;f__Muribaculaceae;g__;s__	0.0063030063030063	0.0031020031020031	0.00432300432300432	0.00267300267300267	0.00118800118800119	0.0214170214170214	0.00452100452100452	0.0116490116490116	0.0144870144870145	0.013959013959014	0.00326700326700327	0.00260700260700261	0.00412500412500412	0.00277200277200277	0.00429000429000429	0.00485100485100485	0.0029040029040029	0.00184800184800185	0.00452100452100452	0.0062040062040062	0	0	0	0	0	0	0	0	0	0	0.0099000099000099	0.00580800580800581	0.00201300201300201	0.0134970134970135	0.00475200475200475	0.00260700260700261	0	0.0158400158400158	0.00706200706200706	0.00151800151800152	0.00801900801900802	0.00927300927300927	0.0029040029040029	0.00442200442200442	0.00495000495000495	0.00402600402600403	0.00313500313500313	0.00495000495000495
ASV53	k__Bacteria;p__Bacteroidota;c__Bacteroidia;o__Bacteroidales;f__Bacteroidaceae;g__Bacteroides	0.00422400422400422	0.0184140184140184	0.0119460119460119	0.00250800250800251	0.00346500346500346	0.000396000396000396	0.00937200937200937	0.00435600435600436	0.00217800217800218	0.00247500247500247	0.00580800580800581	0.00521400521400521	0.00316800316800317	0.00402600402600403	0.00204600204600205	0.00138600138600139	0.0068970068970069	0.00765600765600766	0.00108900108900109	0.00194700194700195	0	0	0	0	0	0	0	0	0	0	0.00132000132000132	0.000363000363000363	0.00346500346500346	0.000495000495000495	0.00158400158400158	0	0.000726000726000726	0	9.9000099000099e-05	0.00033000033000033	0.0127050127050127	0.0135960135960136	0.00607200607200607	0.00250800250800251	0.0111210111210111	0.0099000099000099	0.00445500445500446	0.0282150282150282
ASV54	k__Bacteria;p__Firmicutes;c__Clostridia;o__Clostridia_UCG-014;f__;g__;s__	0	0	0	0	0	0	0	0	0	0	0.0156420156420156	0	0	0.000924000924000924	0	0	0	0	0	0	0	0	0	0	0	0	0	0	0	0	0	0.000231000231000231	0.00102300102300102	0	0.00531300531300531	0	0	0	0	0.00194700194700195	0	0	0	0	0	0	0	0
ASV55	k__Bacteria;p__Bacteroidota;c__Bacteroidia;o__Bacteroidales;f__Muribaculaceae;g__;s__	0.000528000528000528	0.00102300102300102	0.000957000957000957	0.000957000957000957	0.00128700128700129	0.000462000462000462	0.000594000594000594	0.00118800118800119	0.000231000231000231	0.000165000165000165	0.00254100254100254	0.0035970035970036	0.00326700326700327	0.00250800250800251	0.00313500313500313	0.00283800283800284	0.00267300267300267	0	0	0	0.0151470151470151	0.0170940170940171	0.00105600105600106	0.00171600171600172	0.00528000528000528	0.00528000528000528	0.0066000066000066	0.017952017952018	0.0236280236280236	0.0135630135630136	0.000561000561000561	0.00161700161700162	0.000429000429000429	0.00702900702900703	0.000858000858000858	0.0101310101310101	0.000792000792000792	0.00115500115500116	0.00237600237600238	0.000396000396000396	0.00735900735900736	0.00112200112200112	0.000561000561000561	0.00488400488400488	9.9000099000099e-05	0.000396000396000396	0.000858000858000858	0.000264000264000264
ASV56	k__Bacteria;p__Bacteroidota;c__Bacteroidia;o__Bacteroidales;f__Rikenellaceae;g__Alistipes;s__	0	0	0	0	0	0	0	0	0	0	0	0	0	0	0	0	0	0	0	0	0.00105600105600106	0.00135300135300135	0	0	0.000528000528000528	0.000462000462000462	0.000495000495000495	0	0	0	0	0	0	0	0.000297000297000297	0	0.00135300135300135	0	0	0	0	0	0	0	0	0	0	0
ASV57	k__Bacteria;p__Bacteroidota;c__Bacteroidia;o__Bacteroidales;f__Muribaculaceae;g__;s__	0.00818400818400818	0.00706200706200706	0.00795300795300795	0.00419100419100419	0.000957000957000957	0.00250800250800251	0.00224400224400224	0.0135960135960136	0	0	0	0	0	0	0	0	0	0	0	0	0.00102300102300102	0.000396000396000396	0	0	0	0	0	0.00966900966900967	0.0157410157410157	0.00627000627000627	0	0	0	0	0	0	0	0	0	0	0.00504900504900505	0.00643500643500643	0.000693000693000693	0.00759000759000759	0	0.00188100188100188	0.00204600204600205	0
ASV58	k__Bacteria;p__Bacteroidota;c__Bacteroidia;o__Bacteroidales;f__Muribaculaceae;g__;s__	0	0	0	0	0	0	0	0	0	0	0.00537900537900538	0.0127710127710128	0.0112860112860113	0.0120780120780121	0.0137280137280137	0.0141240141240141	0.00943800943800944	0	0.00389400389400389	0.003003003003003	0	0	0	0	0	0	0	0	0	0	0.0145860145860146	0.0152460152460152	0.00561000561000561	0.0299310299310299	0.023991023991024	0.0282480282480282	0.00504900504900505	0.00141900141900142	0.00554400554400554	0.00458700458700459	0	0	0	0	0	0	0	0
ASV59	k__Bacteria;p__Firmicutes;c__Bacilli;o__Lactobacillales;f__Lactobacillaceae;g__Ligilactobacillus	0.000561000561000561	0.0243210243210243	0.000792000792000792	0.000561000561000561	0.0155760155760156	0	0.00396000396000396	0.00501600501600502	0.00379500379500379	0.0032010032010032	0.00165000165000165	0.00521400521400521	0.00260700260700261	0.00165000165000165	0.00102300102300102	0.00161700161700162	0.00303600303600304	0.00966900966900967	0.00224400224400224	0.00125400125400125	0	0.00732600732600733	0.000528000528000528	0.00838200838200838	0.000792000792000792	0.00148500148500149	0.00204600204600205	0.00881100881100881	0.0139260139260139	0.0363330363330363	0.0135300135300135	0.014982014982015	0	0.0104940104940105	0.00151800151800152	0.0031020031020031	0	0	0.00125400125400125	0.0110550110550111	0.00646800646800647	0.017985017985018	0.00148500148500149	0.00468600468600469	0.00498300498300498	0	0.00108900108900109	0.00528000528000528
ASV60	k__Bacteria;p__Firmicutes;c__Clostridia;o__Clostridia_UCG-014;f__;g__;s__	3.3000033000033e-05	0	0	0	0	0.000132000132000132	0.000132000132000132	0	0	0	0.0124080124080124	0	0	0.00112200112200112	0	0	0	0.00138600138600139	0.00594000594000594	0.011022011022011	0	0	0	0	0	0	0	0	0	0	0.000165000165000165	0	0.00227700227700228	0	0.00445500445500446	0.00112200112200112	0	0	0	0.00617100617100617	0.00108900108900109	0.000462000462000462	0.0032010032010032	0.000198000198000198	0.0178530178530179	0.00858000858000858	0.00666600666600667	0.0294690294690295
ASV61	k__Bacteria;p__Bacteroidota;c__Bacteroidia;o__Bacteroidales;f__Muribaculaceae;g__;s__	0	0	0	0	0	0	0	0	0	0	0	0	0	0	0	0	0	0	0.00237600237600238	0.00135300135300135	0.0117480117480117	0.00402600402600403	0	0.00260700260700261	0.000825000825000825	0.00353100353100353	0.00316800316800317	0.00947100947100947	0.00993300993300993	0.00643500643500643	0	0	0	0	0	0	0	0	0	0	0	0	0	0	0	0	0	0
ASV62	k__Bacteria;p__Bacteroidota;c__Bacteroidia;o__Bacteroidales;f__Muribaculaceae;g__;s__	0.00653400653400653	0.00382800382800383	0.00686400686400686	0.00462000462000462	0.00207900207900208	0.00518100518100518	0.00458700458700459	0.00861300861300861	0.00561000561000561	0.00726000726000726	0	0	0	0	0	0	0	0	0	0	0	0	0	0	0	0	0	0	0	0	0	0	0	0	0	0	0	0	0	0	0.00613800613800614	0.00528000528000528	0.0109230109230109	0.00194700194700195	0.0195030195030195	0.0129030129030129	0.00838200838200838	0.0186120186120186
ASV63	k__Bacteria;p__Bacteroidota;c__Bacteroidia;o__Bacteroidales;f__Muribaculaceae;g__;s__	0.00887700887700888	0.0097020097020097	0.019008019008019	0.0149160149160149	0.0141570141570142	0.0208230208230208	0.0195360195360195	0.028974028974029	0.0283800283800284	0.0292050292050292	0	0	0	0	0	0	0	0	0	0	0	0	0	0	0	0	0	0	0	0	0	0	0	0	0	0	0	0	0	0	0.0151140151140151	0.0247170247170247	0.0182160182160182	0.00920700920700921	0.00399300399300399	0.0228690228690229	0.0138270138270138	0.0237270237270237
ASV64	k__Bacteria;p__Firmicutes;c__Clostridia;o__Oscillospirales;f__Ruminococcaceae;g__[Eubacterium]_siraeum_group;s__	0.00788700788700789	0.00260700260700261	0	0.00537900537900538	0.00135300135300135	0.00115500115500116	0.00521400521400521	9.9000099000099e-05	0.0225390225390225	0.00999900999901	0.000462000462000462	0	0	0	0	0	0	0	3.3000033000033e-05	0.00937200937200937	0	0	0	0	0	0	0	0	0	0	0	0.00696300696300696	0	0	0	0	0	0.00108900108900109	0.00145200145200145	0	0	0.000627000627000627	0.00491700491700492	0.010989010989011	0.000132000132000132	0.00854700854700855	0.00877800877800878	0.000924000924000924
ASV65	k__Bacteria;p__Firmicutes;c__Clostridia;o__Clostridia_UCG-014;f__;g__;s__	0.00148500148500149	0	0.000462000462000462	0.0292710292710293	0.0244200244200244	0.00118800118800119	0	0.000297000297000297	0.000297000297000297	0.000594000594000594	0	0	0	0	0	0	0	0	0	0	0.00099000099000099	0.0232980232980233	0.000396000396000396	0.0128040128040128	0.000132000132000132	0.00785400785400785	0.00537900537900538	0	0	0	0	0.000429000429000429	0	0	0	0	0	0	0	0.000825000825000825	0	0.000429000429000429	0.00547800547800548	0.000858000858000858	0.000132000132000132	0.00066000066000066	0.000297000297000297	0.000759000759000759
ASV66	k__Bacteria;p__Bacteroidota;c__Bacteroidia;o__Bacteroidales;f__Muribaculaceae;g__;s__	0.00379500379500379	0.00574200574200574	0.00805200805200805	0.00115500115500116	0.000891000891000891	0.00115500115500116	0.00366300366300366	0.0104280104280104	0.00264000264000264	0.000528000528000528	0.00184800184800185	0.00273900273900274	0.00128700128700129	0.00273900273900274	0.0036960036960037	0.00221100221100221	0.00194700194700195	0.00161700161700162	0.00488400488400488	0.00524700524700525	0.0033990033990034	0.00597300597300597	0.000759000759000759	0.00132000132000132	0	0.00125400125400125	0	0.00811800811800812	0.00887700887700888	0.00303600303600304	0.00409200409200409	0.000759000759000759	0.000561000561000561	0.000858000858000858	0.00066000066000066	0.000528000528000528	0.00174900174900175	0.00188100188100188	0.00524700524700525	0.000429000429000429	0.00848100848100848	0.0141570141570142	0.00066000066000066	0.00653400653400653	0	0.000594000594000594	0.000561000561000561	0.000561000561000561
ASV67	k__Bacteria;p__Bacteroidota;c__Bacteroidia;o__Bacteroidales;f__Muribaculaceae;g__;s__	0	0	0	0	0	0	0	0	0	0	0	0	0	0	0	0	0	0	0	0	0.0796290796290796	0.0549120549120549	0.00877800877800878	0.0201300201300201	0.0294360294360294	0.0443850443850444	0.0424710424710425	0.00128700128700129	0.000726000726000726	0.000792000792000792	0	0	0	0	0	0	0	0	0	0	0	0	0	0	0	0	0	0
ASV68	k__Bacteria;p__Bacteroidota;c__Bacteroidia;o__Bacteroidales;f__Rikenellaceae;g__Rikenella	0.00537900537900538	0.00590700590700591	0.00778800778800779	0.0066000066000066	0.00333300333300333	0.00198000198000198	0.00392700392700393	0.00118800118800119	0.0145860145860146	0.00815100815100815	0.00871200871200871	0.00798600798600799	0.00557700557700558	0.00514800514800515	0.00174900174900175	0.00544500544500544	0.0127380127380127	0.00191400191400191	6.6000066000066e-05	3.3000033000033e-05	0	0	0	0	0	0	0	0	0	0	0.00475200475200475	0.00102300102300102	0.00118800118800119	0.00584100584100584	0.00716100716100716	0.0305580305580306	0.00590700590700591	0.0066990066990067	0.00174900174900175	0.00168300168300168	0.0028050028050028	3.3000033000033e-05	0.00508200508200508	0.00181500181500182	0.00112200112200112	0.00102300102300102	0.00260700260700261	0.00191400191400191
ASV69	k__Bacteria;p__Bacteroidota;c__Bacteroidia;o__Bacteroidales;f__Muribaculaceae;g__;s__	0.0104940104940105	0.0064020064020064	0.00551100551100551	0.00432300432300432	0.00244200244200244	0.00415800415800416	0.0145860145860146	0.00478500478500478	0.0032010032010032	0.00386100386100386	0.00155100155100155	0.00198000198000198	0.00118800118800119	0.00168300168300168	0.00396000396000396	0.00201300201300201	0.00132000132000132	0.00171600171600172	0.00283800283800284	0.00234300234300234	0	0	0	0	0	0	0	0	0	0	0	0.000627000627000627	0	0.00066000066000066	0.00099000099000099	0.00184800184800185	0	0	0	0	0.00782100782100782	0.0131010131010131	0.00313500313500313	0.0153450153450153	0.00099000099000099	0.00706200706200706	0.00676500676500677	0.00508200508200508
ASV70	k__Bacteria;p__Bacteroidota;c__Bacteroidia;o__Bacteroidales;f__Marinifilaceae;g__Odoribacter;s__	0	0	0	0	0	0	0	0	0	0	0.00726000726000726	0.0124410124410124	0.00534600534600535	0.0097020097020097	0.00141900141900142	0.00419100419100419	0.00851400851400851	0.00247500247500247	0.00504900504900505	0.00693000693000693	0	0	0	0	0	0	0	0	0	0	0	0.000462000462000462	0	0.00425700425700426	0.000264000264000264	0.00603900603900604	0	0.000825000825000825	0.00125400125400125	0.00214500214500214	0	0	0	0	0	0	0	0
ASV71	k__Bacteria;p__Bacteroidota;c__Bacteroidia;o__Bacteroidales;f__Muribaculaceae;g__;s__	0.00438900438900439	0.00207900207900208	0.00254100254100254	0.00405900405900406	0.0031020031020031	0.00376200376200376	0.00353100353100353	0.00247500247500247	0.00415800415800416	0.006996006996007	0.00198000198000198	0.00264000264000264	0.00254100254100254	0.00211200211200211	0.003003003003003	0.00217800217800218	0.00399300399300399	0.00277200277200277	0.00353100353100353	0.00108900108900109	0.00528000528000528	0.00323400323400323	0	0.00118800118800119	0.00438900438900439	0.00250800250800251	0.0032010032010032	0.0033990033990034	0.00099000099000099	0.00240900240900241	0.00240900240900241	0.00231000231000231	0.00141900141900142	0.00778800778800779	0.000495000495000495	0.00396000396000396	0.000957000957000957	0.00237600237600238	0.00250800250800251	0	0.012045012045012	0.0068970068970069	0.00254100254100254	0.00231000231000231	0.00240900240900241	0.00386100386100386	0.00240900240900241	0.00353100353100353
ASV72	k__Bacteria;p__Desulfobacterota;c__Desulfovibrionia;o__Desulfovibrionales;f__Desulfovibrionaceae;g__Desulfovibrio;s__	0.00237600237600238	0.00128700128700129	0.00409200409200409	0.000132000132000132	0.000165000165000165	6.6000066000066e-05	0.000132000132000132	0	0.000363000363000363	0.000297000297000297	0.00356400356400356	0.00148500148500149	0.00194700194700195	0.00138600138600139	0	0.000396000396000396	0	0.00297000297000297	0	0.000297000297000297	0.000726000726000726	0	0	0.00188100188100188	0.0336600336600337	0.000528000528000528	0.00805200805200805	0.000726000726000726	0.000165000165000165	0.00353100353100353	0.00917400917400917	0.000495000495000495	0	0.000363000363000363	0.0028050028050028	0.000132000132000132	0	0.00749100749100749	0	0.000759000759000759	0.00151800151800152	0.000363000363000363	0.000198000198000198	0.000429000429000429	6.6000066000066e-05	0	0.000363000363000363	0
ASV73	k__Bacteria;p__Bacteroidota;c__Bacteroidia;o__Bacteroidales;f__Muribaculaceae;g__;s__	0.00234300234300234	0.00316800316800317	0.00465300465300465	0.000198000198000198	0.000495000495000495	0.000297000297000297	0.000957000957000957	0.000528000528000528	0.00033000033000033	0.00234300234300234	0.00115500115500116	0.0036960036960037	0.00191400191400191	0.00168300168300168	0.00204600204600205	0.00231000231000231	0.00112200112200112	0.000627000627000627	0.000627000627000627	0.00155100155100155	0.0205920205920206	0.00871200871200871	0.00363000363000363	0.0067980067980068	0.0029040029040029	0.0143550143550144	0.00881100881100881	0	0	0	0	0	0	0	0	0	0	0	0	0	0.00471900471900472	0.0031020031020031	0.00099000099000099	0.00099000099000099	0.000627000627000627	0.00105600105600106	0.000825000825000825	0.000891000891000891
ASV74	k__Bacteria;p__Bacteroidota;c__Bacteroidia;o__Bacteroidales;f__Muribaculaceae;g__Muribaculum;s__	0.00498300498300498	0.00564300564300564	0.00577500577500578	0.00214500214500214	0.00145200145200145	0.00224400224400224	0.00211200211200211	0.00254100254100254	0.00122100122100122	0.00204600204600205	0	0	0	0	0	0	0	0.00194700194700195	0.0028050028050028	0.0033000033000033	0.00613800613800614	0.00491700491700492	0	0.00145200145200145	0	0.00240900240900241	0.000792000792000792	0.00191400191400191	0.00234300234300234	0.00178200178200178	0.000891000891000891	0.0035970035970036	0.000891000891000891	0.00363000363000363	0.00191400191400191	0.00386100386100386	0.00112200112200112	0	0.00227700227700228	0.000792000792000792	0.00409200409200409	0.00323400323400323	0.00148500148500149	0.00376200376200376	0.000297000297000297	0.00112200112200112	0.00174900174900175	0.000891000891000891
ASV75	k__Bacteria;p__Patescibacteria;c__Saccharimonadia;o__Saccharimonadales;f__Saccharimonadaceae;g__Candidatus_Saccharimonas;s__	0	0	0	0	0	0	0	0	0	0	0	0	0.000495000495000495	0.000363000363000363	0	0	0.00396000396000396	0.00135300135300135	0.00112200112200112	0.00102300102300102	0.00141900141900142	0.00283800283800284	0.00145200145200145	0.0231000231000231	0.00415800415800416	0.00148500148500149	0.00188100188100188	0.000429000429000429	0.00204600204600205	0.00115500115500116	0.000858000858000858	0	0	0.00125400125400125	0.00264000264000264	0.00227700227700228	0.000693000693000693	0.00191400191400191	0.00066000066000066	0.046002046002046	0	0	0	0	0	6.6000066000066e-05	0	0
ASV76	k__Bacteria;p__Bacteroidota;c__Bacteroidia;o__Bacteroidales;f__Muribaculaceae;g__;s__	0.00313500313500313	0.00254100254100254	0.00125400125400125	0.000825000825000825	0.000957000957000957	0.00161700161700162	0.000495000495000495	0.00333300333300333	0.00135300135300135	0.00221100221100221	0	0	0	0	0	0	0	0	0	0	0.00521400521400521	0.00105600105600106	0.000198000198000198	0.00148500148500149	0.00478500478500478	0.00346500346500346	0.0036960036960037	0.0154110154110154	0.0114180114180114	0.00636900636900637	0	0	0	0.00138600138600139	0.000792000792000792	0	0	0	0	0	0.0068970068970069	0.00419100419100419	0.00287100287100287	0.00188100188100188	0.00217800217800218	0.00244200244200244	0.00277200277200277	0.00366300366300366
ASV77	k__Bacteria;p__Bacteroidota;c__Bacteroidia;o__Bacteroidales;f__Muribaculaceae;g__;s__	0.0258060258060258	0.0176550176550177	0.0285780285780286	0.0155100155100155	0.0238920238920239	0.0303600303600304	0.0282480282480282	0.0311190311190311	0.0258390258390258	0.0323070323070323	0	0	0	0	0	0	0	0	0	0	0	0	0	0	0	0	0	0	0	0	0	0	0	0	0	0	0	0	0	0	0.0208890208890209	0.0223740223740224	0.00996600996600997	0.00409200409200409	0.0149490149490149	0.0204600204600205	0.00891000891000891	0.022968022968023
ASV78	k__Bacteria;p__Firmicutes;c__Bacilli;o__Erysipelotrichales;f__Erysipelotrichaceae;g__Dubosiella;s__	0.000429000429000429	0.000165000165000165	0.000264000264000264	0.000693000693000693	0.0145530145530146	0.000429000429000429	0.00132000132000132	0	0.00442200442200442	0.00894300894300894	0	0	0	0	0	0	0	0	0	0	0	0	0	0.00353100353100353	0.110583110583111	0.0427680427680428	0.0807180807180807	0	0	0	0	0	0	0	0	0	0	0	0	0	0.00471900471900472	0.00805200805200805	0.000462000462000462	0.000363000363000363	0.0130680130680131	0.0029040029040029	0.000363000363000363	0.00125400125400125
ASV79	k__Bacteria;p__Proteobacteria;c__Gammaproteobacteria;o__Xanthomonadales;f__Xanthomonadaceae;g__Stenotrophomonas	0	0	0.000132000132000132	0	0	0	0	0	0	0	0	0	0	0	0	0	0	0	0	0	0	0	0.00099000099000099	0.00151800151800152	0	0	0	0	0	0	0	0	0	0.00775500775500775	0	0.000264000264000264	0.0271920271920272	0	0	0.000363000363000363	0	0	0	0	0	0	0	0
ASV80	k__Bacteria;p__Bacteroidota;c__Bacteroidia;o__Bacteroidales;f__Marinifilaceae;g__Odoribacter;s__	0.00214500214500214	0.00356400356400356	0.00214500214500214	0.00161700161700162	0.00105600105600106	0.000363000363000363	0	0.000462000462000462	0.003003003003003	0.000495000495000495	0	0	0	0	0	0	0	0	0	0	0	0	0.000363000363000363	0	0	0	0	0	0	0	0	0	0	0	0	0	0	0	0	0	0.00557700557700558	0.00277200277200277	0.0031020031020031	0.0144870144870145	0.000693000693000693	0.00174900174900175	0.019008019008019	0.0034980034980035
ASV81	k__Bacteria;p__Bacteroidota;c__Bacteroidia;o__Bacteroidales;f__Muribaculaceae;g__;s__	0	0	0	0	0	0	0	0	0	0	0	0	0	0	0	0	0	0	0	0	0.0104280104280104	0.0123420123420123	0	0.00376200376200376	0.00227700227700228	0.00511500511500512	0.00409200409200409	0.0259380259380259	0.0270600270600271	0.021021021021021	0	0	0	0	0	0	0	0	0	0	0	0	0	0	0	0	0	0
ASV82	k__Bacteria;p__Firmicutes;c__Bacilli;o__Erysipelotrichales;f__Erysipelotrichaceae;g__Dubosiella;s__	0	0	0	0	0	0	0	0	0	0	0	0	0	0	0	0	0	0	0	0	0.00108900108900109	0	0.000198000198000198	0	0.160842160842161	0.0623700623700624	0.113718113718114	0	0	0	0	0	0	0	0	0	0	0	0	0	0	0	0	0	0	0	0	0
ASV83	k__Bacteria;p__Bacteroidota;c__Bacteroidia;o__Bacteroidales;f__Muribaculaceae;g__;s__	0.00264000264000264	0.00161700161700162	0.00155100155100155	0.00184800184800185	0.00128700128700129	0.00165000165000165	0.00128700128700129	0.00184800184800185	0.00099000099000099	0.00115500115500116	0.000825000825000825	0.00234300234300234	0.00234300234300234	0.00181500181500182	0.00283800283800284	0.00204600204600205	0.00422400422400422	0.00132000132000132	0.00132000132000132	0	0.00452100452100452	0.00376200376200376	3.3000033000033e-05	0.00465300465300465	0.00471900471900472	0.00224400224400224	0.00297000297000297	0.00392700392700393	0.00108900108900109	0.00237600237600238	0.00260700260700261	0.00227700227700228	0.000858000858000858	0.00782100782100782	0.000429000429000429	0.00475200475200475	0.000561000561000561	0.00227700227700228	0.00257400257400257	0.000462000462000462	0.00752400752400752	0.00458700458700459	0.00191400191400191	0.00178200178200178	0.00102300102300102	0.00214500214500214	0.00135300135300135	0.00161700161700162
ASV84	k__Bacteria;p__Patescibacteria;c__Saccharimonadia;o__Saccharimonadales;f__Saccharimonadaceae;g__Candidatus_Saccharimonas;s__	0.00141900141900142	0.00151800151800152	0.00732600732600733	0.0064020064020064	0.00877800877800878	6.6000066000066e-05	0.00924000924000924	0.000462000462000462	0.00277200277200277	0.000693000693000693	0.000363000363000363	0	0.000462000462000462	0.00346500346500346	0.000627000627000627	0	0.00227700227700228	0.00165000165000165	0.00145200145200145	0.000627000627000627	0	0	0	0	0	0	0	0	0	0	0.00333300333300333	0	0.000363000363000363	0.00171600171600172	0.0031020031020031	0.00257400257400257	0	0.00174900174900175	0.000924000924000924	0.00326700326700327	0.00402600402600403	0.00125400125400125	0.0217800217800218	0.000594000594000594	0.000792000792000792	0.00488400488400488	0.000891000891000891	0.000561000561000561
ASV85	k__Bacteria;p__Bacteroidota;c__Bacteroidia;o__Bacteroidales;f__Rikenellaceae;g__Alistipes;s__	0.000198000198000198	0.000627000627000627	0.00105600105600106	0.00122100122100122	0.000528000528000528	0.000462000462000462	0.000792000792000792	0.000825000825000825	0.0029040029040029	0.0028050028050028	0.000495000495000495	0.000594000594000594	0.000924000924000924	0.000495000495000495	0.000198000198000198	0.000297000297000297	0.00108900108900109	0.000132000132000132	0.000231000231000231	0.000165000165000165	0.00161700161700162	0.00250800250800251	0	0.00125400125400125	0.000231000231000231	0.000264000264000264	0.000528000528000528	0.00151800151800152	0.000495000495000495	0.000297000297000297	0.000264000264000264	0.000363000363000363	0	0.000594000594000594	0.000264000264000264	0.00303600303600304	0	0.000528000528000528	0.000924000924000924	0	0.000165000165000165	0.00033000033000033	0.00386100386100386	0.000627000627000627	0.000297000297000297	0.00138600138600139	0.00207900207900208	0.00105600105600106
ASV86	k__Bacteria;p__Bacteroidota;c__Bacteroidia;o__Bacteroidales;f__Muribaculaceae;g__;s__	0	0	0	0	0	0	0	0	0	0	0.00402600402600403	0.00831600831600832	0.00795300795300795	0.00871200871200871	0.00752400752400752	0.00537900537900538	0.00333300333300333	0.00405900405900406	0.00138600138600139	0.00158400158400158	0	0	0	0	0	0	0	0	0	0	0.0192720192720193	0.0066990066990067	0.0106260106260106	0.00557700557700558	0.0108900108900109	0.0267300267300267	0.00603900603900604	0.00495000495000495	0.00828300828300828	0.00211200211200211	0	0	0	0	0	0	0	0
ASV87	k__Bacteria;p__Deferribacterota;c__Deferribacteres;o__Deferribacterales;f__Deferribacteraceae;g__Mucispirillum;s__Mucispirillum_schaedleri	0.000759000759000759	0.0386430386430386	0.0317130317130317	0.000198000198000198	0.000363000363000363	0.000495000495000495	0.000231000231000231	0.00564300564300564	0.0504570504570505	0.00231000231000231	0.0032010032010032	0.000528000528000528	0.00366300366300366	0.00346500346500346	6.6000066000066e-05	0	3.3000033000033e-05	0.00257400257400257	0	0	0.000231000231000231	0.00686400686400686	0	0	0.000594000594000594	0.00808500808500809	0.000825000825000825	3.3000033000033e-05	0.00234300234300234	0.0125070125070125	0	0	0	0	0	0	0	0	0	0	0.000198000198000198	0	0.000495000495000495	0.00567600567600568	0.000264000264000264	0.00462000462000462	0.0162360162360162	3.3000033000033e-05
ASV88	k__Bacteria;p__Firmicutes;c__Bacilli;o__Erysipelotrichales;f__Erysipelotrichaceae;g__Faecalibaculum;s__	0	0	0	0	0	0	0	0	0	0	0.00207900207900208	0.000858000858000858	0.000693000693000693	0.00165000165000165	0.000726000726000726	0.000825000825000825	0.000264000264000264	0	0.00871200871200871	0.00587400587400587	0.000429000429000429	0	0.00102300102300102	0.0062040062040062	0.0561000561000561	0.0253440253440253	0.034980034980035	0	0	0	0.00201300201300201	0.00033000033000033	0.000924000924000924	0.000561000561000561	0.000693000693000693	0.00165000165000165	0	0.000396000396000396	0.00118800118800119	0	0	0	0	0	0	0	0	0
ASV89	k__Bacteria;p__Bacteroidota;c__Bacteroidia;o__Bacteroidales;f__Muribaculaceae;g__Muribaculum;s__	0.00594000594000594	0.00759000759000759	0.0064020064020064	0.00214500214500214	0.00204600204600205	0.00363000363000363	0.00125400125400125	0.0029040029040029	0	0	0.00105600105600106	0.00168300168300168	0.00244200244200244	0.00105600105600106	0.00260700260700261	0.00247500247500247	0.000363000363000363	0.00145200145200145	0.00108900108900109	0.00128700128700129	0.00485100485100485	0.00462000462000462	0	0.00112200112200112	0.000297000297000297	0.00188100188100188	0.000957000957000957	0.00151800151800152	0.00188100188100188	0.00145200145200145	0.000726000726000726	0.00198000198000198	0.00105600105600106	0.00221100221100221	0.00135300135300135	0.00250800250800251	0	0	0.00138600138600139	0.000891000891000891	0.00283800283800284	0.00217800217800218	0.000924000924000924	0.00257400257400257	0.000363000363000363	0.00102300102300102	0.000627000627000627	0.000726000726000726
ASV90	k__Bacteria;p__Bacteroidota;c__Bacteroidia;o__Bacteroidales;f__Muribaculaceae;g__Muribaculum;s__	0.00303600303600304	0.00458700458700459	0.00363000363000363	0.00132000132000132	0.00108900108900109	0.00178200178200178	0.00438900438900439	0.00204600204600205	0.00399300399300399	0.00597300597300597	0	0	0	0	0	0	0	0.00138600138600139	0.00145200145200145	0.00181500181500182	0.00663300663300663	0.00528000528000528	0	0	0.000726000726000726	0.00264000264000264	0.00128700128700129	0.00207900207900208	0.00171600171600172	0.00181500181500182	0.00112200112200112	0.00247500247500247	0.000627000627000627	0.0028050028050028	0.00171600171600172	0.00396000396000396	0.00237600237600238	0.000891000891000891	0.00122100122100122	0	0.00174900174900175	0.00145200145200145	0.000462000462000462	0.00188100188100188	0	0.000759000759000759	0	0.000594000594000594
ASV91	k__Bacteria;p__Firmicutes;c__Clostridia;o__Lachnospirales;f__Lachnospiraceae	0	0	0	0	0	0	0	0	0	0	0	0	0	0	0	0	0	0	0	0	0.00382800382800383	0.00722700722700723	0	0	0.00904200904200904	0.00392700392700393	0.0035970035970036	0.00234300234300234	0.00244200244200244	0.00155100155100155	0	0	0	0	0	0	0	0	0	0	0	0	0	0	0	0	0	0
ASV92	k__Bacteria;p__Firmicutes;c__Clostridia;o__Clostridia_UCG-014;f__;g__;s__	0.000396000396000396	0.00108900108900109	0.00316800316800317	0.0066990066990067	0.00607200607200607	0.00165000165000165	0.00405900405900406	0.00141900141900142	0.00108900108900109	0.00125400125400125	0.00257400257400257	0	0.00108900108900109	0.00194700194700195	0.000858000858000858	0.00066000066000066	0.00501600501600502	0.00834900834900835	0.00198000198000198	0.00323400323400323	0	0	0	0	0	0	0	0	0	0	0.000891000891000891	0.000165000165000165	0.00171600171600172	9.9000099000099e-05	0.00105600105600106	6.6000066000066e-05	0.000726000726000726	0.000297000297000297	0.000198000198000198	0.00138600138600139	0	0.000396000396000396	0.0132330132330132	0.000231000231000231	0.00231000231000231	0.00749100749100749	0.00108900108900109	0.00627000627000627
ASV93	k__Bacteria;p__Bacteroidota;c__Bacteroidia;o__Bacteroidales;f__Muribaculaceae;g__;s__	0	0	0	0	0	0	0	0	0	0	0	0	0	0	0	0	0	0	0	0	0.00732600732600733	0.00920700920700921	0	0.00293700293700294	0.00422400422400422	0.00584100584100584	0.00623700623700624	0.0165990165990166	0.0163020163020163	0.0129360129360129	0	0	0	0	0	0	0	0	0	0	0	0	0	0	0	0	0	0
ASV94	k__Bacteria;p__Firmicutes;c__Clostridia;o__Oscillospirales;f__Oscillospiraceae	0	0	0	0	0	0	0	0	0	0	0	0	0	0	0.000363000363000363	0	0	0	0	0	0	0	0	0	0	0	0	0	0	0	0.000594000594000594	0.00118800118800119	0	0.00207900207900208	0.000594000594000594	0.000561000561000561	0	0	0	0	0	0	0	0	0	0	0	0
ASV95	k__Bacteria;p__Bacteroidota;c__Bacteroidia;o__Bacteroidales;f__Muribaculaceae;g__;s__	0.00316800316800317	0.000693000693000693	0.00141900141900142	0.00115500115500116	0.000825000825000825	0.00122100122100122	0.000594000594000594	0.00181500181500182	0.00102300102300102	0.00125400125400125	0.00128700128700129	0.00316800316800317	0.00138600138600139	0.000792000792000792	0.00211200211200211	0.00244200244200244	0.00122100122100122	0.000396000396000396	0.000858000858000858	0.000297000297000297	0	0	0	0	0	0	0	0	0	0	0.00174900174900175	0.00108900108900109	0.00108900108900109	0.0036960036960037	0.00108900108900109	0.000495000495000495	0.000396000396000396	0.000693000693000693	0.00105600105600106	0	0.00214500214500214	0.00336600336600337	0.00145200145200145	0.00135300135300135	0.000462000462000462	0.0031020031020031	0.000891000891000891	0.000825000825000825
ASV96	k__Bacteria;p__Firmicutes;c__Clostridia;o__Clostridia_UCG-014;f__;g__;s__	6.6000066000066e-05	0.0177540177540178	0	0.00749100749100749	0.00759000759000759	0.000792000792000792	0.00412500412500412	0	0	0	0.00191400191400191	0	0.000825000825000825	6.6000066000066e-05	0.000528000528000528	0.000198000198000198	0.00201300201300201	0	0.000297000297000297	0.00033000033000033	0	0	0	0	0	0	0	0	0	0	0	0.00313500313500313	0	0.000165000165000165	0.00356400356400356	0.0029040029040029	0.000957000957000957	0.000561000561000561	0	0	0.00788700788700789	0.000891000891000891	0.000792000792000792	0.00138600138600139	0	0.00066000066000066	0.00125400125400125	0
ASV97	k__Bacteria;p__Bacteroidota;c__Bacteroidia;o__Bacteroidales;f__Muribaculaceae;g__;s__	0	0	0	0	0	0	0	0	0	0	0	0	0	0	0	0	0	0	0	0	0.00907500907500908	0.00924000924000924	0	0	0.00267300267300267	0.00217800217800218	0.00201300201300201	0.00547800547800548	0.00514800514800515	0.00283800283800284	0	0	0	0	0	0	0	0	0	0	0	0	0	0	0	0	0	0
ASV98	k__Bacteria;p__Bacteroidota;c__Bacteroidia;o__Bacteroidales;f__Muribaculaceae;g__;s__	0.00914100914100914	0.00983400983400983	0.0125400125400125	0.0136620136620137	0.00861300861300861	0.0187110187110187	0.0176220176220176	0.0115170115170115	0.00933900933900934	0.00854700854700855	0	0	0	0	0	0	0	0	0	0	0.00099000099000099	0.000957000957000957	0	0.000726000726000726	0.00066000066000066	0.00102300102300102	0.000891000891000891	0.0192720192720193	0.0148170148170148	0.0164670164670165	0	0	0	0.000792000792000792	0	0	0	0	0	0	0.00293700293700294	0.00260700260700261	0.00158400158400158	0.00382800382800383	0.000396000396000396	0.00128700128700129	0.000891000891000891	0.00211200211200211
ASV99	k__Bacteria;p__Bacteroidota;c__Bacteroidia;o__Bacteroidales;f__Tannerellaceae;g__Parabacteroides	0.00099000099000099	0.00287100287100287	0.00234300234300234	0.00105600105600106	0.000858000858000858	0.000297000297000297	0.000726000726000726	0.000462000462000462	0.000528000528000528	0.000561000561000561	0.00188100188100188	0.000396000396000396	0.00112200112200112	0.00125400125400125	0.000594000594000594	0.000264000264000264	0.00118800118800119	0.00227700227700228	0	0	0.00211200211200211	0.00227700227700228	0.000825000825000825	0.00273900273900274	0	0.000396000396000396	6.6000066000066e-05	0	0	0	9.9000099000099e-05	0.00145200145200145	0.00198000198000198	0.0036960036960037	0.000528000528000528	0.00570900570900571	0	0.000198000198000198	0.00161700161700162	0	0.00168300168300168	0.000429000429000429	0.00224400224400224	0.00122100122100122	0.000165000165000165	0.000627000627000627	0.00138600138600139	0.000792000792000792
ASV100	k__Bacteria;p__Firmicutes;c__Clostridia;o__Lachnospirales;f__Lachnospiraceae	0.000396000396000396	0	0.025971025971026	0	0	0	0	9.9000099000099e-05	0	0	0	0	0	0.00033000033000033	0	0	0.000297000297000297	0	0	0	0	0	0	0	0.000363000363000363	0.000594000594000594	0.000231000231000231	0	0	0	0	0.000165000165000165	0	0.00099000099000099	0	0	0	0	0	0	0	3.3000033000033e-05	0	0.0135960135960136	0	0	0	0
ASV101	k__Bacteria;p__Firmicutes;c__Clostridia;o__Lachnospirales;f__Lachnospiraceae	0.000198000198000198	0.00102300102300102	0.00244200244200244	3.3000033000033e-05	0	0	0	0	0.00211200211200211	0	0.000132000132000132	0	0.00765600765600766	0.00528000528000528	0.00504900504900505	0	0.00112200112200112	0.0032010032010032	0.000495000495000495	0.0122430122430122	0.00118800118800119	0	0	0	0	0	0	0	0	0	0.00066000066000066	0.000726000726000726	0	0.00138600138600139	0.00521400521400521	0	0	0.0133320133320133	0.00214500214500214	0	0.00141900141900142	0.000561000561000561	0.0114840114840115	0.000198000198000198	0.00181500181500182	0.000528000528000528	0	0.00165000165000165
ASV102	k__Bacteria;p__Bacteroidota;c__Bacteroidia;o__Bacteroidales;f__Marinifilaceae;g__Odoribacter;s__	0	0	0	0	0	0	0	0	0	0	0	0	0	0	0	0	0	0.000132000132000132	0.00198000198000198	0.000429000429000429	0.00501600501600502	0.00184800184800185	0.000132000132000132	0.0029040029040029	0.00287100287100287	0.00247500247500247	0.00501600501600502	0	0	0	0	0	0	0	0.000198000198000198	9.9000099000099e-05	0.000594000594000594	3.3000033000033e-05	0	0	0	0	0	0	0	0	0	0
ASV103	k__Bacteria;p__Firmicutes;c__Clostridia;o__Oscillospirales;f__[Eubacterium]_coprostanoligenes_group;g__;s__	0.0036960036960037	0.000957000957000957	0.0106260106260106	0.00257400257400257	0.000462000462000462	0	0.00244200244200244	0	0.000132000132000132	0	0	0	0	0.0112530112530113	0.00224400224400224	9.9000099000099e-05	0.0181170181170181	0.0347820347820348	0.00409200409200409	0.000297000297000297	0	0.00719400719400719	0	0.00151800151800152	0.000198000198000198	0	0.000429000429000429	0	0	0	0.00141900141900142	0.00102300102300102	0.00772200772200772	0.000759000759000759	0.00356400356400356	0.0277530277530278	0.00132000132000132	0.000264000264000264	0.00112200112200112	0.000429000429000429	6.6000066000066e-05	0	0.000231000231000231	0.000132000132000132	0.000264000264000264	0.00171600171600172	0.00066000066000066	0.00145200145200145
ASV104	k__Bacteria;p__Bacteroidota;c__Bacteroidia;o__Bacteroidales;f__Muribaculaceae;g__;s__	0.00415800415800416	0.00389400389400389	0.00897600897600898	0.00102300102300102	0.000627000627000627	0	0.00356400356400356	0.011979011979012	0.00244200244200244	0.000594000594000594	0	0	0	0	0	0	0	0.00231000231000231	0.000594000594000594	0.000957000957000957	0.00386100386100386	0.00696300696300696	0.000363000363000363	0.000693000693000693	0	0.00115500115500116	0.00066000066000066	0.00894300894300894	0.00930600930600931	0.00273900273900274	0	0	0	0	0	0	0	0	0	0	0.00953700953700954	0.0171930171930172	0.00128700128700129	0.00828300828300828	0	0.000726000726000726	0.000825000825000825	0.00033000033000033
ASV105	k__Bacteria;p__Proteobacteria;c__Alphaproteobacteria;o__Rhodobacterales;f__Rhodobacteraceae;g__Paracoccus	0	0	0	0	0	0	0	0	3.3000033000033e-05	0	0	0	0	0	0	0	0	0	0	0	0	0	0.242121242121242	0	0	0	0	0	0	0	0	0	0	0	0	0	0.000759000759000759	0	0	0	0	0	0	0	0	0	0	0
ASV106	k__Bacteria;p__Firmicutes;c__Clostridia;o__Oscillospirales;f__Oscillospiraceae	0.000165000165000165	6.6000066000066e-05	9.9000099000099e-05	0	0	0	0	0	0	0.000297000297000297	0	0	0.000363000363000363	0.00122100122100122	6.6000066000066e-05	0.00066000066000066	0.000429000429000429	0.00323400323400323	0	0	0	0.000198000198000198	0	0.00102300102300102	0	0.000132000132000132	0.000231000231000231	0	0	0	0	0	0	0	0	0	0	0	0	0	6.6000066000066e-05	0	0.00174900174900175	9.9000099000099e-05	0.000165000165000165	0	0.00227700227700228	0.000726000726000726
ASV107	k__Bacteria;p__Bacteroidota;c__Bacteroidia;o__Bacteroidales;f__Muribaculaceae;g__;s__	0.00356400356400356	0.00462000462000462	0.00864600864600865	0.00683100683100683	0.00607200607200607	0.0105930105930106	0.00663300663300663	0.0158070158070158	0.0118800118800119	0.0140580140580141	0	0	0	0	0	0	0	0	0	0	0	0	0	0	0	0	0	0	0	0	0	0	0	0	0	0	0	0	0	0	0.00722700722700723	0.0115170115170115	0.00646800646800647	0.00498300498300498	0.00165000165000165	0.00947100947100947	0.00580800580800581	0.00983400983400983
ASV108	k__Bacteria;p__Bacteroidota;c__Bacteroidia;o__Bacteroidales;f__Muribaculaceae;g__;s__	0	0	0	0	0	0	0	0	0	0	0.00221100221100221	0.00435600435600436	0.00392700392700393	0.00382800382800383	0.00412500412500412	0.00306900306900307	0.00201300201300201	0.00617100617100617	0	0	0.00240900240900241	0.00099000099000099	0.000561000561000561	0.000792000792000792	0.00148500148500149	0.000693000693000693	0.00105600105600106	0	0	0	0.0212520212520213	0.00485100485100485	0.0103290103290103	0.00894300894300894	0.00943800943800944	0.00745800745800746	0.00178200178200178	0.00270600270600271	0.00531300531300531	0.00118800118800119	0	0	0	0	0	0	0	0
ASV109	k__Bacteria;p__Bacteroidota;c__Bacteroidia;o__Bacteroidales;f__Prevotellaceae;g__Paraprevotella	0	0	0	0	0	0	0	0	0	0	0.000924000924000924	0.00033000033000033	0.00099000099000099	0.000132000132000132	3.3000033000033e-05	0.000627000627000627	0.000561000561000561	0.0062040062040062	0.000132000132000132	0.000198000198000198	0	0	0	0	0	0	0	0	0	0	0.000627000627000627	0.000132000132000132	0	0.000198000198000198	0.00409200409200409	0.00066000066000066	0.000396000396000396	0.000132000132000132	0	0.00122100122100122	0	0	0	0	0	0	0	0
ASV110	k__Bacteria;p__Patescibacteria;c__Saccharimonadia;o__Saccharimonadales;f__Saccharimonadaceae;g__Candidatus_Saccharimonas;s__	0	0	0	0	0	0	0	0	0	0	0.00168300168300168	0.000561000561000561	0.000957000957000957	0.00161700161700162	0.00122100122100122	0.00161700161700162	0.00135300135300135	0.00313500313500313	0.000858000858000858	0.00155100155100155	0.00145200145200145	0.00188100188100188	0.000495000495000495	0.00174900174900175	0.00168300168300168	0.000627000627000627	0.000264000264000264	0.00333300333300333	0.00102300102300102	0.00844800844800845	0.00198000198000198	0	0.000627000627000627	0.00122100122100122	0.00194700194700195	0.00762300762300762	0	0.000726000726000726	0	0.0066990066990067	0	0	0	0	0	0	0	0
ASV111	k__Bacteria;p__Bacteroidota;c__Bacteroidia;o__Bacteroidales;f__Muribaculaceae;g__;s__	0	0	0	0	0	0	0	0	0	0	0	0.00168300168300168	0.000891000891000891	0.00105600105600106	0.00273900273900274	0.00247500247500247	0.00207900207900208	0	0.00564300564300564	0.00363000363000363	0	0	0	0	0	0	0	0	0	0	0.00346500346500346	0.00273900273900274	0.00231000231000231	0.00204600204600205	0.00267300267300267	0.00181500181500182	0	0.00442200442200442	0.00752400752400752	0	0	0	0	0	0	0	0	0
ASV112	k__Bacteria;p__Firmicutes;c__Clostridia;o__Oscillospirales;f__Oscillospiraceae;g__;s__	0.00455400455400455	0.0033000033000033	0.00194700194700195	0.00151800151800152	0.000528000528000528	0.000132000132000132	0.000462000462000462	0	0.000462000462000462	0	0.000363000363000363	0.000528000528000528	0.00227700227700228	0.000495000495000495	0	0.000198000198000198	0.000561000561000561	0.000297000297000297	0.000198000198000198	0.00198000198000198	0.000462000462000462	0	0	0	0	0.00033000033000033	0	0	0	0.000165000165000165	0.00254100254100254	0.00498300498300498	0.00224400224400224	0.00105600105600106	0.00168300168300168	0	0.00125400125400125	0.00125400125400125	9.9000099000099e-05	0.00178200178200178	0.00155100155100155	0.000759000759000759	0.000429000429000429	0.00623700623700624	0	0.000396000396000396	0.00313500313500313	0.000297000297000297
ASV113	k__Bacteria;p__Campylobacterota;c__Campylobacteria;o__Campylobacterales;f__Helicobacteraceae;g__Helicobacter;s__Helicobacter_hepaticus	0	0	0	0	0	0	0	0	0	0	0.000726000726000726	0.00105600105600106	0.000726000726000726	0.0115500115500116	0.000429000429000429	0.00363000363000363	0.000165000165000165	0.0153450153450153	0.00267300267300267	0.000627000627000627	0.000264000264000264	0.00165000165000165	0	0	0.00297000297000297	0.00198000198000198	0.0101970101970102	0.000429000429000429	0.000528000528000528	0.00102300102300102	0.0035970035970036	0.00145200145200145	0.00396000396000396	0.000495000495000495	0.00353100353100353	0.00914100914100914	0	0.00353100353100353	0.00191400191400191	0.000858000858000858	0	0	0	0	0	0	3.3000033000033e-05	0
ASV114	k__Bacteria;p__Bacteroidota;c__Bacteroidia;o__Bacteroidales;f__Rikenellaceae;g__Alistipes;s__	0	9.9000099000099e-05	0	0	0	0	0	0	0	0	0	0	0	0	0	0	0	0	0	0	0.00237600237600238	0.00458700458700459	0.000462000462000462	0.000429000429000429	0.00148500148500149	0.00112200112200112	0.00270600270600271	0	0	0	0	0	0	0	0	0	0	0	0	0	0.00066000066000066	0.000891000891000891	0.013035013035013	0.00429000429000429	3.3000033000033e-05	0.00132000132000132	0.00102300102300102	0.000231000231000231
ASV115	k__Bacteria;p__Firmicutes;c__Clostridia;o__Oscillospirales;f__Oscillospiraceae	0.00174900174900175	0.000429000429000429	0.00102300102300102	0.00178200178200178	0.000396000396000396	0.00066000066000066	6.6000066000066e-05	0.000429000429000429	0.00099000099000099	0.00151800151800152	0	0.000264000264000264	0.00105600105600106	0.00115500115500116	0.000231000231000231	0.000231000231000231	0.000462000462000462	0.00108900108900109	0.000165000165000165	0.000561000561000561	0.00112200112200112	0.00112200112200112	0.000297000297000297	0	0.000594000594000594	0.000264000264000264	0.000693000693000693	0.000396000396000396	0.00194700194700195	0.00108900108900109	0	0.000132000132000132	0	0	0	0.000396000396000396	6.6000066000066e-05	0.00033000033000033	0.000231000231000231	0	0.000561000561000561	0.000297000297000297	0.00257400257400257	0.00188100188100188	0.000132000132000132	0.00102300102300102	0.00392700392700393	0.000594000594000594
ASV116	k__Bacteria;p__Bacteroidota;c__Bacteroidia;o__Bacteroidales;f__Muribaculaceae;g__;s__	0.0031020031020031	0.00198000198000198	0.00267300267300267	0.000792000792000792	0.000594000594000594	0.00115500115500116	0	0.00214500214500214	0.00247500247500247	0.00686400686400686	0	0	0	0	0	0.000231000231000231	0	0.00102300102300102	0.000528000528000528	0.000495000495000495	0.00148500148500149	0.00287100287100287	0.000825000825000825	0	0.000627000627000627	0.000561000561000561	0.000297000297000297	0.00151800151800152	0.00178200178200178	0.00125400125400125	0.000231000231000231	0.000198000198000198	0	0.000132000132000132	0.000165000165000165	0.00033000033000033	0	0	0	0	0.00214500214500214	0.00333300333300333	0.00141900141900142	0.00158400158400158	0.000495000495000495	0.00264000264000264	0.00108900108900109	0.00148500148500149
ASV117	k__Bacteria;p__Bacteroidota;c__Bacteroidia;o__Bacteroidales;f__Muribaculaceae;g__;s__	0	0	0	0	0	0	0	0	0	0	0	0	0	0	0	0	0	0.00382800382800383	0.0165330165330165	0.0106260106260106	0	0	0	0	0	0	0	0	0	0	0	0	0.00188100188100188	0	0.00122100122100122	0.000858000858000858	0	0.000561000561000561	0	0	0	0	0	0	0	0	0	0
ASV118	k__Bacteria;p__Firmicutes;c__Bacilli;o__Erysipelotrichales;f__Erysipelotrichaceae;g__Dubosiella;s__	0.000528000528000528	0.000297000297000297	0	0.000792000792000792	0.0119460119460119	0	0.00118800118800119	0.000264000264000264	0.00547800547800548	0.00828300828300828	0	0	0	0	6.6000066000066e-05	0	0	0.000264000264000264	0	0	0	0	0	0.00336600336600337	0	0	0	0	0	0	0	0	0	0	0	0	3.3000033000033e-05	0	0	0	0.00531300531300531	0.00930600930600931	0.000627000627000627	0.000429000429000429	0.019041019041019	0.00465300465300465	0.000858000858000858	0.00198000198000198
ASV119	k__Bacteria;p__Bacteroidota;c__Bacteroidia;o__Bacteroidales;f__Rikenellaceae;g__Rikenellaceae_RC9_gut_group;s__	0.000627000627000627	0.000627000627000627	0.00165000165000165	0.00099000099000099	0.000264000264000264	0.00033000033000033	0.000198000198000198	0.000198000198000198	0.000165000165000165	0	0	0	0.000693000693000693	0.000792000792000792	0.00128700128700129	0.000528000528000528	0.000198000198000198	0.000528000528000528	9.9000099000099e-05	0.00108900108900109	0	0	0	0	0	0	0	0	0	0	0	0.000264000264000264	0.00204600204600205	0.0028050028050028	0.000231000231000231	0.000396000396000396	0	0	0.000726000726000726	0.000198000198000198	0.00174900174900175	0.00145200145200145	0.00108900108900109	0.000165000165000165	0.000165000165000165	0.000429000429000429	0.000561000561000561	0.00445500445500446
ASV120	k__Bacteria;p__Bacteroidota;c__Bacteroidia;o__Bacteroidales;f__Muribaculaceae;g__;s__	0.00151800151800152	0.00151800151800152	0.00148500148500149	0.000528000528000528	0.000924000924000924	0.00141900141900142	0.00033000033000033	0.00148500148500149	0.00227700227700228	0.00184800184800185	0.00135300135300135	0.00303600303600304	0.00247500247500247	0.000891000891000891	0.00231000231000231	0.00207900207900208	0.000198000198000198	0.00257400257400257	0.000264000264000264	0.00141900141900142	0	0	0	0	0	0	0	0	0	0	0.00663300663300663	0.00105600105600106	0.00138600138600139	0.00399300399300399	0.00207900207900208	0.00132000132000132	0	0.00125400125400125	0.0032010032010032	0.00118800118800119	0.00326700326700327	0.000594000594000594	0.00148500148500149	0.00188100188100188	0.000264000264000264	0.00194700194700195	0	0.000858000858000858
ASV121	k__Bacteria;p__Bacteroidota;c__Bacteroidia;o__Bacteroidales;f__Muribaculaceae;g__;s__	0	0	0	0	0	0	0	0	0	0	0.00105600105600106	0.000627000627000627	0.00207900207900208	0.00161700161700162	0.00392700392700393	0.00112200112200112	0.000528000528000528	3.3000033000033e-05	0	0.00105600105600106	0	0	0	0	0	0	0	0	0	0	0.00138600138600139	0.00207900207900208	0.00306900306900307	0	0.000264000264000264	0.000594000594000594	0	0.000198000198000198	0.00066000066000066	0	0	0	0	0	0	0	0	0
ASV122	k__Bacteria;p__Bacteroidota;c__Bacteroidia;o__Bacteroidales;f__Muribaculaceae;g__;s__	0	0	0	0	0	0	0	0	0	0	0	0	0	0	0	0	0	0	0.000165000165000165	0	0.0186450186450186	0.00544500544500544	0.00108900108900109	0.00240900240900241	0.00462000462000462	0.00881100881100881	0.00696300696300696	0.0118800118800119	0.0100980100980101	0.00940500940500941	0	0	0	0	0	0	0	0	0	0	0	0	0	0	0	0	0	0
ASV123	k__Bacteria;p__Firmicutes;c__Clostridia;o__Clostridia_UCG-014;f__;g__;s__	0	0.00148500148500149	0.000264000264000264	0.00227700227700228	0.00138600138600139	0	0.00168300168300168	0.00033000033000033	0	0.000594000594000594	0.00165000165000165	0	0.00207900207900208	0	0	0	0.00221100221100221	0.000429000429000429	0	0	0	0.00181500181500182	0	0	0	0	0	0.00099000099000099	9.9000099000099e-05	0.000924000924000924	0.00108900108900109	0	0	0.00033000033000033	0.000198000198000198	0.00254100254100254	0.00260700260700261	0.000495000495000495	0.00099000099000099	0.0132990132990133	0	0.000462000462000462	0	0.000363000363000363	0.000693000693000693	0.00125400125400125	0.000561000561000561	0.00283800283800284
ASV124	k__Bacteria;p__Firmicutes;c__Clostridia;o__Clostridia_UCG-014;f__;g__;s__	0	0	0	0	0	0	0	0	0	0	0.00303600303600304	0	0.00135300135300135	0.000429000429000429	0	0	0.000693000693000693	6.6000066000066e-05	0	0	0	0.00277200277200277	0	0.00148500148500149	0	0.000528000528000528	0.000429000429000429	0	0	0	0	0	0	0.000825000825000825	0.00118800118800119	0.00118800118800119	0	0	0	0.00518100518100518	0	0	0	0	0	0	0	0
ASV125	k__Bacteria;p__Bacteroidota;c__Bacteroidia;o__Bacteroidales;f__Muribaculaceae;g__;s__	0.00247500247500247	0.00174900174900175	0.00145200145200145	0.000396000396000396	0.00066000066000066	0.000924000924000924	0.000594000594000594	0.00171600171600172	0.00141900141900142	0.00415800415800416	0.000495000495000495	0.00033000033000033	0.000396000396000396	0.000396000396000396	0.000627000627000627	0	9.9000099000099e-05	0.00174900174900175	0	0	0.000726000726000726	0.00125400125400125	0	0	0	0.000231000231000231	0	0.00112200112200112	0.00125400125400125	0.000726000726000726	0	0.00033000033000033	0	9.9000099000099e-05	0.00033000033000033	0.000264000264000264	0	0	0.000363000363000363	0	0.00165000165000165	0.00257400257400257	0.00165000165000165	0.00138600138600139	0.000462000462000462	0.00264000264000264	0.00155100155100155	0.00145200145200145
ASV126	k__Bacteria;p__Bacteroidota;c__Bacteroidia;o__Bacteroidales;f__Muribaculaceae;g__;s__	0.0034980034980035	0.0031020031020031	0.00372900372900373	0.00108900108900109	0.00250800250800251	0.00366300366300366	0.00132000132000132	0.00234300234300234	0.00306900306900307	0.00231000231000231	0	0	0	0	0	0	0	0	0	0	0	0	0	0	0	0	0	0	0	0	0.0033000033000033	0.00297000297000297	0.00148500148500149	0.0103620103620104	0.00033000033000033	0	0	0.000561000561000561	0.00267300267300267	0.00174900174900175	0.00881100881100881	0.00191400191400191	0.00237600237600238	0.00478500478500478	0.000594000594000594	0.00382800382800383	0.00138600138600139	0.00155100155100155
ASV127	k__Bacteria;p__Firmicutes;c__Clostridia;o__Lachnospirales;f__Lachnospiraceae;g__Lachnospiraceae_NK4A136_group;s__Lachnospiraceae_bacterium_10-1	0	0.00749100749100749	0.00306900306900307	0.000297000297000297	0	0	0	0.000198000198000198	0.00099000099000099	0	0	0.00132000132000132	0.000627000627000627	0	0.000759000759000759	6.6000066000066e-05	0	0	6.6000066000066e-05	0.00204600204600205	0.000132000132000132	0	0	0	0.000792000792000792	0.00125400125400125	0.000594000594000594	0.000297000297000297	0.000231000231000231	0.000231000231000231	0	0.0245520245520246	0	0.000132000132000132	0	0	0	0	0	0	0	0.000462000462000462	0.000132000132000132	0.00138600138600139	0	0	0.00323400323400323	0
ASV128	k__Bacteria;p__Bacteroidota;c__Bacteroidia;o__Bacteroidales;f__Muribaculaceae;g__;s__	0	0	0	0	0	0	0	0	0	0	0	0	0	0	0	0	0	0	0	0	0.0036960036960037	0.00122100122100122	0	0.00174900174900175	0.000594000594000594	0.00141900141900142	0.00148500148500149	0.00702900702900703	0.00735900735900736	0.00481800481800482	0.000429000429000429	0	0.000627000627000627	0.000891000891000891	0	0	0	0.000132000132000132	0	0	0	0	0	0	0	0	0	0
ASV129	k__Bacteria;p__Bacteroidota;c__Bacteroidia;o__Bacteroidales;f__Muribaculaceae;g__;s__	0	0	0	0	0	0	0	0	0	0	0	0.000396000396000396	0.000726000726000726	0.000165000165000165	0.000792000792000792	0.000792000792000792	0.000693000693000693	0	0.000363000363000363	0.000594000594000594	0.00178200178200178	0.00102300102300102	0.000462000462000462	0.000693000693000693	0.000957000957000957	0.00148500148500149	0.00181500181500182	0.00277200277200277	0.0032010032010032	0.00425700425700426	0.00158400158400158	0.00118800118800119	0.00099000099000099	0.00366300366300366	0.000759000759000759	0.000594000594000594	0	0.000396000396000396	0.00138600138600139	0.00214500214500214	0	0	0	0	0	0	0	0
ASV130	k__Bacteria;p__Firmicutes;c__Clostridia;o__Clostridia_UCG-014;f__;g__;s__	0.00201300201300201	0	0.00105600105600106	0.0240570240570241	0.0181830181830182	0	0.000396000396000396	0	0.000165000165000165	0.00372900372900373	0.000198000198000198	0	0	9.9000099000099e-05	0.000594000594000594	0	0	0	0.000528000528000528	0	0	0	0	0	0	0	0	0	0	0	0	0	0	0	0	0	0	0.00151800151800152	0.00214500214500214	0	0.00102300102300102	0	0	0	0	0.00066000066000066	0	0
ASV131	k__Bacteria;p__Actinobacteriota;c__Coriobacteriia;o__Coriobacteriales;f__Atopobiaceae;g__Coriobacteriaceae_UCG-002;s__	0.000891000891000891	3.3000033000033e-05	9.9000099000099e-05	0.000165000165000165	0.000132000132000132	0.000231000231000231	0	0	0	0	6.6000066000066e-05	0	0	0	6.6000066000066e-05	0	0	0	0.000627000627000627	0.000198000198000198	6.6000066000066e-05	0	0	0.000132000132000132	0.00128700128700129	0.00155100155100155	0.000561000561000561	0.000165000165000165	0.000132000132000132	0.00033000033000033	0.000561000561000561	0.000429000429000429	0.00033000033000033	0.00135300135300135	0.0114840114840115	0.00894300894300894	0.000957000957000957	0.000363000363000363	0.000693000693000693	0.00485100485100485	0.000594000594000594	0.000693000693000693	0	3.3000033000033e-05	0.0128370128370128	0.000561000561000561	0.000429000429000429	0.00102300102300102
ASV132	k__Bacteria;p__Bacteroidota;c__Bacteroidia;o__Bacteroidales;f__Muribaculaceae;g__;s__	0	0	0	0	0	0	0	0	0	0	0.0035970035970036	0.00412500412500412	0.00541200541200541	0.00429000429000429	0.00386100386100386	0.00207900207900208	0.00148500148500149	0.00541200541200541	0.000495000495000495	0.000792000792000792	0	0	0	0	0	0	0	0	0	0	0.00412500412500412	0.00115500115500116	0.000429000429000429	0.00297000297000297	0.000495000495000495	0.00155100155100155	0.00141900141900142	0.000198000198000198	0.000495000495000495	0	0	0	0	0	0	0	0	0
ASV133	k__Bacteria;p__Firmicutes;c__Clostridia;o__Lachnospirales;f__Lachnospiraceae	0	0.00244200244200244	0.00158400158400158	0.000858000858000858	0.000693000693000693	0.000363000363000363	0	0	0.000462000462000462	9.9000099000099e-05	9.9000099000099e-05	0	0	0.000363000363000363	0	0	0	0	0	0.000957000957000957	0	0	0	0	0	0	0	0	0	0	0.000429000429000429	0.000627000627000627	0	0	0.000198000198000198	0	0.000363000363000363	0	0	0.000594000594000594	0.000231000231000231	0.000132000132000132	0.000429000429000429	0.000759000759000759	0	0.000198000198000198	0.00105600105600106	0
ASV134	k__Bacteria;p__Bacteroidota;c__Bacteroidia;o__Bacteroidales;f__Muribaculaceae;g__;s__	0	0	0	0	0	0	0	0	0	0	0	0	0	0	0	0	0	0	0	0	0.00151800151800152	0.00155100155100155	0	0	0	0	0.000495000495000495	0	0	0	0	0	0	0	0	0	0	0	0	0	0	0	0	0	0	0	0	0
ASV135	k__Bacteria;p__Bacteroidota;c__Bacteroidia;o__Bacteroidales;f__Muribaculaceae;g__;s__	0	0	0	0	0	0	0	0	0	0	0.00115500115500116	0.003003003003003	0.00174900174900175	0.00221100221100221	0.003003003003003	0.00165000165000165	0.00227700227700228	0.00594000594000594	0.00603900603900604	0.003003003003003	0	0	0	0	0	0	0	0	0	0	0.000825000825000825	0.000132000132000132	0	0.000264000264000264	0.000264000264000264	0	0.00099000099000099	9.9000099000099e-05	0.00033000033000033	0	0	0	0	0	0	0	0	0
ASV136	k__Bacteria;p__Bacteroidota;c__Bacteroidia;o__Bacteroidales;f__Muribaculaceae;g__Muribaculum;s__	0	0	0	0	0	0	0	0	0	0	0.00313500313500313	0.00445500445500446	0.00363000363000363	0.00254100254100254	0.00514800514800515	0.00485100485100485	0.000924000924000924	0	0	0	0.00597300597300597	0.00498300498300498	0.00118800118800119	0.00171600171600172	0.000264000264000264	0.00211200211200211	0.000891000891000891	0.00151800151800152	0.00171600171600172	0.00171600171600172	0	0	0	0	0.000462000462000462	0	0	0	0	0	0	0	0	0	0	0	0	0
ASV137	k__Bacteria;p__Bacteroidota;c__Bacteroidia;o__Bacteroidales;f__Bacteroidaceae;g__Bacteroides	0.000924000924000924	0.00577500577500578	0.0035970035970036	0.00105600105600106	0.000957000957000957	0	0.00231000231000231	0.00122100122100122	0	0.000825000825000825	0.00184800184800185	0.00115500115500116	0.000792000792000792	0.000924000924000924	0.000627000627000627	0	0.00198000198000198	0.00264000264000264	0	0	0	0	0	0	0	0	0	0	0	0	0.000429000429000429	0	0.00132000132000132	0.000231000231000231	0.000594000594000594	0.00033000033000033	0	0	0	0	0.0035970035970036	0.00422400422400422	0.00178200178200178	0.000858000858000858	0.00297000297000297	0.00273900273900274	0.00118800118800119	0.00821700821700822
ASV138	k__Bacteria;p__Firmicutes;c__Clostridia;o__Lachnospirales;f__Lachnospiraceae	0.00178200178200178	0.000759000759000759	0	9.9000099000099e-05	0.000165000165000165	0.000396000396000396	0	0	0.000231000231000231	0.000198000198000198	0	0	0	0.000495000495000495	0	0	0.00033000033000033	0	0	0	0	0	0	0	0	0	0	0	0	0	0	0	0	0	0	0	0	0	0	0	0.000396000396000396	0.000264000264000264	0.000825000825000825	0.00234300234300234	0	0	0.000462000462000462	0
ASV139	k__Bacteria;p__Firmicutes;c__Clostridia;o__Lachnospirales;f__Lachnospiraceae;g__Lachnospiraceae_NK4A136_group;s__Clostridiales_bacterium_CIEAF_020	0	0	0	0	0	0	0	0	0	0	0	0	0	0	0	0	0	0.000429000429000429	0.00283800283800284	0.0298320298320298	0	0	0	0	0	0	0	0	0	0	0	0	0	0	0	0	0	0	0	0	0	3.3000033000033e-05	0	0	0	0	0	0
ASV140	k__Bacteria;p__Firmicutes;c__Clostridia;o__Clostridia_UCG-014;f__;g__;s__	0	0.000495000495000495	0	0	0	0.000561000561000561	0.000264000264000264	0	3.3000033000033e-05	0.00297000297000297	0.000726000726000726	0.000132000132000132	0.00105600105600106	0.00346500346500346	0.00066000066000066	0.00448800448800449	0.00574200574200574	0.000363000363000363	0.000429000429000429	0.00151800151800152	0	0	0	0	0	0	0	0	0	0	0.000858000858000858	0	0.00458700458700459	0	0.00396000396000396	0.000528000528000528	0.000264000264000264	0.000693000693000693	0.00099000099000099	0.00297000297000297	0.00151800151800152	0	0	0	0.000363000363000363	0.00250800250800251	0	0.000594000594000594
ASV141	k__Bacteria;p__Firmicutes;c__Clostridia;o__Lachnospirales;f__Lachnospiraceae;g__[Eubacterium]_xylanophilum_group;s__	0.00105600105600106	0.00244200244200244	0.00158400158400158	9.9000099000099e-05	6.6000066000066e-05	0	0	0	0.000924000924000924	0.000429000429000429	0	0.000132000132000132	0	0	0	0.000132000132000132	0	0	0	0	0.000528000528000528	0.000495000495000495	0	0	0.000561000561000561	0.00112200112200112	0.000231000231000231	0.00115500115500116	0.00580800580800581	0.00237600237600238	0.00115500115500116	0	0	0	0	0	0	0	0	0	0.00188100188100188	0	0.00240900240900241	0	0	0	0	0
ASV142	k__Bacteria;p__Firmicutes;c__Clostridia;o__Lachnospirales;f__Lachnospiraceae;g__Lachnospiraceae_NK4A136_group	0	0	0	0	0	0	0	0	0	0	0.00207900207900208	6.6000066000066e-05	0.00270600270600271	0.00432300432300432	0.00066000066000066	0.000132000132000132	0.00343200343200343	0.000924000924000924	3.3000033000033e-05	0.000264000264000264	0	0	0	0	0	0	0	0	0	0	0.00122100122100122	0.00247500247500247	0	0.000429000429000429	9.9000099000099e-05	0	0.000825000825000825	9.9000099000099e-05	0	0.00531300531300531	0	0	0	0	0	0	0	0
ASV143	k__Bacteria;p__Bacteroidota;c__Bacteroidia;o__Bacteroidales;f__Bacteroidaceae;g__Bacteroides	0	0	0	0	0	0	0	0	0	0	0	0	0	0	0	0	0	0	0	0	0	0	0	0	0	0	0	0	0	0	0.00132000132000132	0.000891000891000891	0.00326700326700327	0.0118800118800119	0.0110550110550111	0.00363000363000363	0.00716100716100716	0	0.00033000033000033	0.00240900240900241	0	0	0	0	0	0	0	0
ASV144	k__Bacteria;p__Bacteroidota;c__Bacteroidia;o__Bacteroidales;f__Muribaculaceae;g__;s__	0.00214500214500214	0.00141900141900142	0.000825000825000825	0.000561000561000561	0.000858000858000858	0.000957000957000957	0.000726000726000726	0.00181500181500182	0.00102300102300102	0.00171600171600172	0	0.000198000198000198	0	0.000231000231000231	0.00033000033000033	0.000165000165000165	0	0.000165000165000165	0.000132000132000132	0.000396000396000396	0.00227700227700228	0.000627000627000627	0.000561000561000561	0.000627000627000627	0.00128700128700129	0.000957000957000957	0.000924000924000924	0.011979011979012	0.00831600831600832	0.00343200343200343	0.000561000561000561	0.000693000693000693	0	0.00155100155100155	0.000264000264000264	0.000231000231000231	0	0.00033000033000033	0.000528000528000528	0.000363000363000363	0.00438900438900439	0.00264000264000264	0.00188100188100188	0.00125400125400125	0.00128700128700129	0.00174900174900175	0.00217800217800218	0.00221100221100221
ASV145	k__Bacteria;p__Bacteroidota;c__Bacteroidia;o__Bacteroidales;f__Muribaculaceae;g__;s__	0.00254100254100254	0.00402600402600403	0.00462000462000462	0.0032010032010032	0.00207900207900208	0.00432300432300432	0.000726000726000726	0.0067980067980068	0.0113850113850114	0.0121110121110121	0	0.000231000231000231	0.000231000231000231	0.000231000231000231	0.000429000429000429	0.000429000429000429	0.000528000528000528	0.000462000462000462	0.000726000726000726	0.000363000363000363	0.000198000198000198	0.000165000165000165	0	0	0	6.6000066000066e-05	0.000198000198000198	0	0	0	0.000792000792000792	0.000297000297000297	0.00138600138600139	0.00112200112200112	0.000165000165000165	0.00066000066000066	0	0.000759000759000759	0.00115500115500116	0.000231000231000231	0.00191400191400191	0.00115500115500116	0.00792000792000792	0.00108900108900109	0.00514800514800515	0.00778800778800779	0.00231000231000231	0.00943800943800944
ASV146	k__Bacteria;p__Firmicutes;c__Bacilli;o__Lactobacillales;f__Lactobacillaceae;g__Lactobacillus	0	0	0	0	0	0	0	0	0	0	0.00188100188100188	0.00475200475200475	0.00204600204600205	0.00102300102300102	0.000462000462000462	0.000429000429000429	0	0.000165000165000165	0.00161700161700162	0.00174900174900175	0	0	0	0	0	0	0	0	0	0	0.000198000198000198	0	0	9.9000099000099e-05	0.00930600930600931	0.00795300795300795	0	0.000264000264000264	0.00033000033000033	0.000825000825000825	0	0	0	0	0	0	0	0
ASV147	k__Bacteria;p__Bacteroidota;c__Bacteroidia;o__Bacteroidales;f__Muribaculaceae;g__;s__	0.00264000264000264	0.00287100287100287	0.00273900273900274	0.00191400191400191	0.00231000231000231	0.00293700293700294	0.00066000066000066	0.00452100452100452	0.00442200442200442	0.00402600402600403	0	0	0	0	0	0	0	0	0	0	0	0	0	0	0	0	0	0	0	0	0	0	0	0	0	0	0	0	0	0	0.00844800844800845	0.00755700755700756	0.00478500478500478	0.00468600468600469	0.00148500148500149	0.00584100584100584	0.00247500247500247	0.00363000363000363
ASV148	k__Bacteria;p__Firmicutes;c__Clostridia;o__Clostridia_UCG-014;f__;g__;s__	0	0.00577500577500578	0.000957000957000957	0.00145200145200145	0.00227700227700228	0.000396000396000396	0	0.000891000891000891	0.00231000231000231	0	0.00145200145200145	0	0	0.000132000132000132	0	0	0.00151800151800152	0.000693000693000693	0.00132000132000132	0	0.000627000627000627	0	0.000462000462000462	0	0	0	0	0	0	0	0	0	0	0	0	0	0	0	0	0	0.00168300168300168	0.00115500115500116	0.00458700458700459	0.000891000891000891	0.00151800151800152	0.00237600237600238	0	0.00102300102300102
ASV149	k__Bacteria;p__Bacteroidota;c__Bacteroidia;o__Bacteroidales;f__Muribaculaceae;g__;s__	0.00323400323400323	0.00138600138600139	0.00211200211200211	0.000528000528000528	0.000363000363000363	0.00283800283800284	0.00438900438900439	0.003003003003003	0.00184800184800185	0.00277200277200277	0.00066000066000066	0.00112200112200112	0.00112200112200112	0.00244200244200244	0.00181500181500182	0.00234300234300234	0.000726000726000726	0	0.00115500115500116	0.00125400125400125	0	0	0	0	0	0	0	0	0	0	0.000297000297000297	0.000297000297000297	0	0.000429000429000429	0.000231000231000231	0.000495000495000495	0	0	0.000264000264000264	0	0.00112200112200112	0.000759000759000759	0.00102300102300102	0.00099000099000099	0.000297000297000297	0.000726000726000726	0.000462000462000462	0.000462000462000462
ASV150	k__Bacteria;p__Actinobacteriota;c__Coriobacteriia;o__Coriobacteriales;f__Eggerthellaceae;g__Enterorhabdus;s__	9.9000099000099e-05	0	0.000165000165000165	9.9000099000099e-05	0	0	0	0	0	0	0.00148500148500149	0.000165000165000165	0	3.3000033000033e-05	0	0	0	0	0	6.6000066000066e-05	0.000825000825000825	3.3000033000033e-05	0.000231000231000231	0.0122430122430122	0.00419100419100419	0.000297000297000297	0.00201300201300201	0.000231000231000231	0.000396000396000396	0.00221100221100221	0.000297000297000297	0	0.000396000396000396	0.000561000561000561	0.000231000231000231	0.00033000033000033	0.00128700128700129	0.000198000198000198	0	0.000198000198000198	3.3000033000033e-05	0.000165000165000165	0	0	0.000462000462000462	9.9000099000099e-05	0	0
ASV151	k__Bacteria;p__Bacteroidota;c__Bacteroidia;o__Bacteroidales;f__Muribaculaceae;g__;s__	0	0	0	0	0	0	0	0	0	0	0	0.000198000198000198	0	0.000231000231000231	0.000462000462000462	0.000462000462000462	0.000429000429000429	0	0.000198000198000198	0	0.00198000198000198	0.00135300135300135	0	0	0.000726000726000726	0.00108900108900109	0.00234300234300234	0.00270600270600271	0.00326700326700327	0.00432300432300432	0.000957000957000957	0.000561000561000561	0	0.00168300168300168	0.000726000726000726	0.00102300102300102	0	0.000231000231000231	0.000528000528000528	0	0	0	0	0	0	0	0	0
ASV152	k__Bacteria;p__Firmicutes;c__Clostridia;o__Clostridia_UCG-014;f__;g__;s__	0.000363000363000363	0.000627000627000627	0.00066000066000066	0.000825000825000825	0.000792000792000792	0.000165000165000165	0.000429000429000429	0.000132000132000132	0.000165000165000165	0.000396000396000396	0.00405900405900406	0	0.000363000363000363	6.6000066000066e-05	0.000165000165000165	0.000264000264000264	0.000297000297000297	0.000792000792000792	0.000297000297000297	0.000924000924000924	0	0	0	0	0	0	0	0	0	0	0.00033000033000033	0	0	0.000561000561000561	0.00132000132000132	0.00323400323400323	0.000825000825000825	0.00171600171600172	0.00118800118800119	0.00633600633600634	6.6000066000066e-05	0.00138600138600139	6.6000066000066e-05	0.00033000033000033	0.00033000033000033	0.000957000957000957	0	0.000264000264000264
ASV153	k__Bacteria;p__Bacteroidota;c__Bacteroidia;o__Bacteroidales;f__Muribaculaceae;g__;s__	0	0	0	0	0	0	0	0	0	0	0	0	0	0	0	0	0	0	0	0	0.00435600435600436	0.00118800118800119	0	0	0.000693000693000693	0.00099000099000099	0.00145200145200145	0.00666600666600667	0.00772200772200772	0.00587400587400587	0	0	0	0	0	0	0	0	0	0	0	0	0	0	0	0	0	0
ASV154	k__Bacteria;p__Bacteroidota;c__Bacteroidia;o__Bacteroidales;f__Muribaculaceae;g__;s__	0.00184800184800185	0.000891000891000891	0.00161700161700162	0.000924000924000924	0.000561000561000561	0.00237600237600238	0	0.00234300234300234	0.00138600138600139	0.000759000759000759	0	0.00066000066000066	0	0.000462000462000462	0	0.000495000495000495	0	0	0.00115500115500116	0.00138600138600139	0.00135300135300135	0.00184800184800185	0	0.000429000429000429	0	0.00148500148500149	0.00145200145200145	0.00181500181500182	0.00267300267300267	0.00198000198000198	0.000198000198000198	0.000132000132000132	0	0.00066000066000066	0	0.00033000033000033	0	0.000462000462000462	0	0	0	0.00148500148500149	0.000825000825000825	0.000924000924000924	0.000627000627000627	0.00201300201300201	0.00135300135300135	0.00118800118800119
ASV155	k__Bacteria;p__Bacteroidota;c__Bacteroidia;o__Bacteroidales;f__Muribaculaceae;g__;s__	0.00155100155100155	0.00099000099000099	0.00122100122100122	0.000495000495000495	0.000363000363000363	0.000561000561000561	0	0.00178200178200178	0.00135300135300135	0.00343200343200343	0	0	0	0	0	0	0	0.000495000495000495	0.000165000165000165	0	0.00105600105600106	0.00145200145200145	0	0	0.000165000165000165	0.000429000429000429	0.000231000231000231	0.00102300102300102	0.00108900108900109	0.000561000561000561	0.000132000132000132	0.000429000429000429	0	0.000165000165000165	0.000264000264000264	0.000363000363000363	0	0	0	0	0.00102300102300102	0.00135300135300135	0.000858000858000858	0	0.000165000165000165	0.00145200145200145	0.00066000066000066	0.000396000396000396
ASV156	k__Bacteria;p__Bacteroidota;c__Bacteroidia;o__Bacteroidales;f__Muribaculaceae;g__;s__	0	0	0	0	0	0	0	0	0	0	0.00485100485100485	0.00762300762300762	0.00554400554400554	0.00405900405900406	0.00561000561000561	0.00445500445500446	0.00257400257400257	0	0	0	0	0	0	0	0	0	0	0	0	0	0	0	0	0	0	0	0	0	0	0	0	0	0	0	0	0	0	0
ASV157	k__Bacteria;p__Bacteroidota;c__Bacteroidia;o__Bacteroidales;f__Muribaculaceae;g__;s__	0.00953700953700954	0.00547800547800548	0.0104280104280104	0.00577500577500578	0.00775500775500775	0.00947100947100947	0.00976800976800977	0.0107250107250107	0.00871200871200871	0.0121440121440121	0	0	0	0	0	0	0	0	0	0	0	0	0	0	0	0	0	0	0	0	0	0	0	0	0	0	0	0	0	0	0.00722700722700723	0.00811800811800812	0.00399300399300399	0.00141900141900142	0.00544500544500544	0.00811800811800812	0.00346500346500346	0.00755700755700756
ASV158	k__Bacteria;p__Bacteroidota;c__Bacteroidia;o__Bacteroidales;f__Muribaculaceae;g__;s__	0.000495000495000495	0.000462000462000462	0.000693000693000693	0	0.000693000693000693	0.00171600171600172	0	0	0	0.000396000396000396	0.00141900141900142	0.000726000726000726	0.00191400191400191	0.000594000594000594	0.00161700161700162	0.00135300135300135	0.000924000924000924	0.00155100155100155	0	0.00122100122100122	0	0	0	0	0	0	0	0	0	0	0.0028050028050028	0.00191400191400191	0.00191400191400191	0.00409200409200409	0	0.00204600204600205	0	0.00138600138600139	0.00221100221100221	0	0.000726000726000726	0	0	0.000363000363000363	0	0.00066000066000066	0	0.000891000891000891
ASV159	k__Bacteria;p__Firmicutes;c__Clostridia;o__Lachnospirales;f__Lachnospiraceae	0	0	0	0	0	0	0	0	0	0	0	0	0	0	0	0	0	0	0	0	0	0	0	0	0.000429000429000429	9.9000099000099e-05	0.00118800118800119	0.00112200112200112	0.00656700656700657	0.000957000957000957	0	0	0	0	0	0	0	0	0	0	0	0	0	0	0	0	0	0
ASV160	k__Bacteria;p__Patescibacteria;c__Saccharimonadia;o__Saccharimonadales;f__Saccharimonadaceae;g__Candidatus_Saccharimonas;s__	0	0	0	0.00240900240900241	0.00204600204600205	0	0	0	0.000495000495000495	0	0	0	0	0.00227700227700228	0	0	0.00422400422400422	0.00066000066000066	0	0	0	0	0	0	0	0	0	0	0	0	0.00194700194700195	0.000627000627000627	0	0	0.0141570141570142	0.00145200145200145	0.00033000033000033	0.00273900273900274	0.000495000495000495	0.000759000759000759	0	0	0	0	9.9000099000099e-05	0	0.000231000231000231	0.000132000132000132
ASV161	k__Bacteria;p__Patescibacteria;c__Saccharimonadia;o__Saccharimonadales;f__Saccharimonadaceae;g__Candidatus_Saccharimonas;s__	0	0	0	0	0	0	0	0	0	0	0	0	0	0.00211200211200211	0	0	0.00264000264000264	0.00221100221100221	0.000825000825000825	0	0	0	0	0.00148500148500149	0.00151800151800152	0.00033000033000033	0	0.000792000792000792	0.000693000693000693	0.00478500478500478	0.0031020031020031	0	0	0.00425700425700426	0.00108900108900109	0.00125400125400125	0	0.00132000132000132	0.00105600105600106	0.00221100221100221	0	0	0	0	0	0	0	0
ASV162	k__Bacteria;p__Firmicutes;c__Clostridia;o__Lachnospirales;f__Lachnospiraceae;g__[Eubacterium]_xylanophilum_group;s__	0	0	0	0	0	0	0	0	0	0	0	0	0.000627000627000627	0.000792000792000792	0.00099000099000099	0	0	0.00128700128700129	0	0.00135300135300135	0	0	0	0	0	0	0	0	0	0	0	0.0174900174900175	0	0.00188100188100188	0.0066990066990067	0.00214500214500214	0.00155100155100155	0.000165000165000165	0	0.0153450153450153	0	0	0	0	0	0	0	0
ASV163	k__Bacteria;p__Firmicutes;c__Clostridia;o__Clostridiales;f__Clostridiaceae;g__Clostridium_sensu_stricto_1	3.3000033000033e-05	0	0	0	0	0	0	0	0	0	0	0	0	0	3.3000033000033e-05	0	0	3.3000033000033e-05	0	0	0	0	0	0	0	0	0	0	0	0	0.0158730158730159	0.00389400389400389	0.0063030063030063	0.00910800910800911	0.00148500148500149	0.00488400488400488	0	0.00191400191400191	0.00145200145200145	0	0	0	0	0	0	0	0	0
ASV164	k__Bacteria;p__Firmicutes;c__Clostridia;o__Lachnospirales;f__Lachnospiraceae;g__Lachnospiraceae_NK4A136_group	0.00105600105600106	0.00273900273900274	0.000462000462000462	0.000363000363000363	0	0	0	0	0.000462000462000462	0.00171600171600172	0.00224400224400224	0.00933900933900934	0.00415800415800416	0.00861300861300861	0.00254100254100254	0.000429000429000429	0.00115500115500116	0.00128700128700129	0	0.000792000792000792	0	0	0	0	0	0	0	0	0	0	0.00221100221100221	0.0154440154440154	0	0.000891000891000891	0.00214500214500214	0.000297000297000297	0.000363000363000363	0.00498300498300498	0.00122100122100122	0.000792000792000792	0.000825000825000825	0	0	0.000792000792000792	0	0	0.00066000066000066	0
ASV165	k__Bacteria;p__Firmicutes;c__Clostridia;o__Lachnospirales;f__Lachnospiraceae	0	0	0	0	0	0	0	0	0	0	0.00099000099000099	0	0.000792000792000792	0.00198000198000198	0.000462000462000462	0	0.00125400125400125	0.000627000627000627	3.3000033000033e-05	0.00465300465300465	0	0	0	0	0	0	0	0	0	0	0	0	0	0	0	0	0	0	0	0	0	0	0	0	0	0	0	0
ASV166	k__Bacteria;p__Firmicutes;c__Clostridia;o__Oscillospirales;f__[Eubacterium]_coprostanoligenes_group;g__;s__	0	0	0	0	0	0	0	0	0	0	0	0	0.00521400521400521	0.00171600171600172	0	0	0	0.00033000033000033	0	0	0	0	0	0	0	0	0	0	0	0	0	0	0.00132000132000132	0	0.000165000165000165	0	0.000528000528000528	0.00293700293700294	0.00726000726000726	0.00033000033000033	0	0	0	0	0	0	0	0
ASV167	k__Bacteria;p__Firmicutes;c__Clostridia;o__Lachnospirales;f__Lachnospiraceae;g__Lachnospiraceae_NK4A136_group;s__	0.000891000891000891	0.000825000825000825	0	0.000198000198000198	0.000231000231000231	0	0	6.6000066000066e-05	0.000198000198000198	0.000165000165000165	0.000198000198000198	0.00155100155100155	0.00033000033000033	0.000264000264000264	0.000132000132000132	0	0.000363000363000363	0	0	0.00102300102300102	0.00112200112200112	0	0	0	0.000429000429000429	0.00260700260700261	0.000165000165000165	0	0	0	0.000693000693000693	0.000462000462000462	0.00445500445500446	6.6000066000066e-05	0	0	0	0.00105600105600106	0.000132000132000132	0	0.000462000462000462	0.000396000396000396	0	0.00066000066000066	0.000264000264000264	0.000396000396000396	0.000462000462000462	0.000165000165000165
ASV168	k__Bacteria;p__Bacteroidota;c__Bacteroidia;o__Bacteroidales;f__Muribaculaceae;g__;s__	0	0	0	0	0	0	0	0	0	0	0	0	0	0	0	0	0	0	0.0167970167970168	0.0205920205920206	0	0	0	0	0	0	0	0	0	0	0	0	0	0	0	0	0	0	0	0	0	0	0	0	0	0	0	0
ASV169	k__Bacteria;p__Firmicutes;c__Bacilli;o__Lactobacillales;f__Lactobacillaceae	0	0	0	0	0	0	0	0	0	0	0	0	0	0	0	0	0	0	0	0	0	0.00250800250800251	0	0.00663300663300663	0.0103950103950104	0.0101310101310101	0.00673200673200673	0.00264000264000264	0	0.000759000759000759	0	0	0	0	0.00851400851400851	0.00118800118800119	0	0	0	0	0	0	0	0	0	0	0	0
ASV170	k__Bacteria;p__Firmicutes;c__Clostridia;o__Clostridia_UCG-014;f__;g__;s__	0	0.000396000396000396	0.000528000528000528	0.000528000528000528	0.00033000033000033	0	0	0.000264000264000264	0.000363000363000363	0.000726000726000726	0	0.000132000132000132	0.000429000429000429	0	0	0	0	0	0	0	0.000528000528000528	0.00112200112200112	0	0.00316800316800317	0.000561000561000561	0.00112200112200112	0.000825000825000825	0.00105600105600106	0.000957000957000957	0.00336600336600337	0	0	0	0.000165000165000165	0	0	0	0	0	0	0.000231000231000231	0.000594000594000594	0.000759000759000759	0	0.000231000231000231	0	0.000495000495000495	0.000594000594000594
ASV171	k__Bacteria;p__Bacteroidota;c__Bacteroidia;o__Bacteroidales;f__Muribaculaceae;g__;s__	0.00161700161700162	0.000957000957000957	0.00178200178200178	0.00118800118800119	0.000396000396000396	0.00204600204600205	0.00108900108900109	0.00264000264000264	0.000627000627000627	0	0.000198000198000198	0.000693000693000693	0.00115500115500116	0	0	0	0	0	0.000363000363000363	0	0.00128700128700129	0.00148500148500149	0	0	0.000594000594000594	0.000462000462000462	0.00033000033000033	0.00145200145200145	0.00158400158400158	0.00115500115500116	0	0	0.00066000066000066	0.000594000594000594	0.000924000924000924	9.9000099000099e-05	0	0.000528000528000528	0.000627000627000627	0	0.00066000066000066	0.000693000693000693	0.000924000924000924	0.000627000627000627	0.000858000858000858	0.00181500181500182	0.00066000066000066	0.00122100122100122
ASV172	k__Bacteria;p__Firmicutes;c__Clostridia;o__Lachnospirales;f__Lachnospiraceae	0	6.6000066000066e-05	0.000165000165000165	0	0	0	0	0	0	0	0	0	0	0	0.000462000462000462	0	0	0	0	0	0	0	0	0	0	0	0	0	0	0	0	0.0104280104280104	0	0	0	0	0	0.00435600435600436	0.00250800250800251	0	0	0	0	0	0	0	0	0
ASV173	k__Bacteria;p__Bacteroidota;c__Bacteroidia;o__Bacteroidales;f__Muribaculaceae;g__;s__	0	0	0	0	0	0	0	0	0	0	0	0	0	0	0	0	0	0	0	0	0.00234300234300234	0.00145200145200145	0	0	0.000825000825000825	0.00112200112200112	0.00178200178200178	0.00326700326700327	0.0035970035970036	0.00435600435600436	0	0	0	0	0	0	0	0	0	0	0	0	0	0	0	0	0	0
ASV174	k__Bacteria;p__Bacteroidota;c__Bacteroidia;o__Bacteroidales;f__Muribaculaceae;g__;s__	0.00267300267300267	0.00128700128700129	0.00313500313500313	0.00132000132000132	0.00099000099000099	0.00577500577500578	0.00181500181500182	0.0029040029040029	0.00244200244200244	0.0033000033000033	0.00191400191400191	0.00435600435600436	0.00376200376200376	0.0033000033000033	0.00297000297000297	0.0035970035970036	0.00237600237600238	0.00234300234300234	0.00148500148500149	0.00125400125400125	0	0	0	0	0	0	0	0	0	0	0.00181500181500182	0.000594000594000594	0.000528000528000528	0.000891000891000891	0.000693000693000693	0	0.000429000429000429	0.00115500115500116	0.00165000165000165	0	0.000462000462000462	0.00151800151800152	0.000924000924000924	0.000693000693000693	0	0.000396000396000396	0	0.000462000462000462
ASV175	k__Bacteria;p__Firmicutes;c__Clostridia;o__Lachnospirales;f__Lachnospiraceae	0	0	0	0	0	0	0	0	0	0	0	0	0	0	0	0	0	0	3.3000033000033e-05	0.00181500181500182	0	0	0	0	0	0	0	0	0	0	0	0	0	0	0	0	0	0	0	0	0	0	0	0	0	0	0	0
ASV176	k__Bacteria;p__Firmicutes;c__Clostridia;o__Lachnospirales;f__Lachnospiraceae;g__Lachnospiraceae_NK4A136_group;s__	0	9.9000099000099e-05	0	0	0	0	0	0	0	0	0	0.00145200145200145	0	0	0	0	0	0	0	9.9000099000099e-05	0.000297000297000297	0	0	0	9.9000099000099e-05	0	0	0.00145200145200145	0.00943800943800944	0.00567600567600568	0	0	0	0	0	0	0	0	0	0	0	3.3000033000033e-05	0	0.000198000198000198	0	0	0	0
ASV177	k__Bacteria;p__Bacteroidota;c__Bacteroidia;o__Bacteroidales;f__Muribaculaceae;g__;s__	0	0	0	0	0	0	0	0	0	0	0	0	0	0	0	0	0	0	0	0	0.00237600237600238	0.00145200145200145	0	0	0.00108900108900109	0.000957000957000957	0.00174900174900175	0.00313500313500313	0.00363000363000363	0.00468600468600469	0	0	0	0	0	0	0	0	0	0	0	0	0	0	0	0	0	0
ASV178	k__Bacteria;p__Firmicutes;c__Clostridia;o__Oscillospirales;f__Oscillospiraceae	0	0.000198000198000198	0.000264000264000264	0.000198000198000198	0	0.000231000231000231	0	0	0	0.000792000792000792	0.00122100122100122	0	0.00597300597300597	0.000132000132000132	0.000132000132000132	0	0.000594000594000594	0	0.000165000165000165	0.000165000165000165	0	9.9000099000099e-05	0	0	0.000132000132000132	0	0.000198000198000198	0	0	0	0.000396000396000396	0.00343200343200343	0	0.0068970068970069	9.9000099000099e-05	0.000165000165000165	0	0.00379500379500379	0.000264000264000264	0	0	0	0.000165000165000165	0.00066000066000066	0	0	0.000363000363000363	0
ASV179	k__Bacteria;p__Bacteroidota;c__Bacteroidia;o__Bacteroidales;f__Rikenellaceae;g__Rikenella;s__	0	0	0	0	0	0	0	0	0	0	0.00184800184800185	0.00174900174900175	0.000462000462000462	0.000792000792000792	0.000429000429000429	0.000924000924000924	0.00105600105600106	0.00194700194700195	0.00135300135300135	0.000792000792000792	0	0	0	0	0	0	0	0	0	0	0.000132000132000132	0.000132000132000132	0	0.00102300102300102	0.00158400158400158	0.00033000033000033	0	0.000165000165000165	0	0.00158400158400158	0	0	0	0	0	0	0	0
ASV180	k__Bacteria;p__Firmicutes;c__Clostridia;o__Lachnospirales;f__Lachnospiraceae	0.0029040029040029	0.00198000198000198	0.000264000264000264	0.000231000231000231	0.000132000132000132	0	0	0	0	0.000297000297000297	3.3000033000033e-05	0	0.000726000726000726	0.00033000033000033	0.000627000627000627	0	0	0	0	0	0	0.00224400224400224	0	0	0	0	0	0	9.9000099000099e-05	0.000594000594000594	0.000132000132000132	0.000231000231000231	0	0.000693000693000693	0	0.000231000231000231	0	0.00372900372900373	0.000264000264000264	0	0.000429000429000429	0.000264000264000264	0.000132000132000132	0.00122100122100122	0	0	0	0
ASV181	k__Bacteria;p__Bacteroidota;c__Bacteroidia;o__Bacteroidales;f__Rikenellaceae;g__Rikenellaceae_RC9_gut_group;s__	0	0	0	0	0	0	0	0	0	0	0	0.000792000792000792	0	0.00066000066000066	0.000297000297000297	0.000264000264000264	0.000363000363000363	0.000825000825000825	0.000429000429000429	0.000462000462000462	0.000561000561000561	0.000693000693000693	0	0.00033000033000033	0	0.000231000231000231	0.000231000231000231	0	0	0	0.000891000891000891	0.000231000231000231	0.000165000165000165	0.00102300102300102	0.00165000165000165	0.00122100122100122	0.000264000264000264	6.6000066000066e-05	0.00066000066000066	0	0	0	0	0	0	0	0	0
ASV182	k__Bacteria;p__Firmicutes;c__Clostridia;o__Lachnospirales;f__Lachnospiraceae	0	0.00204600204600205	0.000132000132000132	0	0.000231000231000231	0.000231000231000231	0.000627000627000627	0	0.000594000594000594	9.9000099000099e-05	0.000198000198000198	0	0.000495000495000495	0.00118800118800119	0.000297000297000297	0	0.000363000363000363	0	0	9.9000099000099e-05	0	0	0	0	0	0	0	0	0	0	0	0.000231000231000231	0	3.3000033000033e-05	0	0	0	0	0	0	0.000528000528000528	0.000165000165000165	0.00485100485100485	0.00115500115500116	0	9.9000099000099e-05	0.00207900207900208	0.000396000396000396
ASV183	k__Bacteria;p__Bacteroidota;c__Bacteroidia;o__Bacteroidales;f__Muribaculaceae;g__;s__	0.00762300762300762	0.0034980034980035	0.00495000495000495	0.00422400422400422	0.00442200442200442	0	0.0028050028050028	0.00293700293700294	0.00171600171600172	0.00148500148500149	0	0	0	0	0	0	0	0	0	0	0	0	0	0	0	0	0	0	0	0	0	0	0	0	0	0	0	0	0	0	0.00277200277200277	0.00363000363000363	0.00316800316800317	0.00184800184800185	0.00165000165000165	0.00316800316800317	0	0.00356400356400356
ASV184	k__Bacteria;p__Firmicutes;c__Clostridia;o__Clostridia_UCG-014;f__;g__;s__	0.000165000165000165	0.00099000099000099	0.0031020031020031	0.00105600105600106	0.000858000858000858	0.00033000033000033	0.000396000396000396	0.000693000693000693	0.000495000495000495	0.000429000429000429	0.000759000759000759	0	0.000396000396000396	0	0	0.000231000231000231	0	0	0	0.00105600105600106	0.000198000198000198	0.00181500181500182	0	0.000363000363000363	0	0	6.6000066000066e-05	0.00194700194700195	0.000297000297000297	0.0036960036960037	0	0	0.000231000231000231	6.6000066000066e-05	0.00155100155100155	0.00066000066000066	0	0.000264000264000264	0	0	0.00201300201300201	0.000264000264000264	0.000759000759000759	0.000429000429000429	0.00033000033000033	0.00102300102300102	0	0.000495000495000495
ASV185	k__Bacteria;p__Firmicutes;c__Bacilli;o__Lactobacillales;f__Lactobacillaceae	0	0	0	0	0	0	0	0	0	0	0	0	0	0	0	0	0	0	0	0	0	0.00297000297000297	0	0.00745800745800746	0.00867900867900868	0.00917400917400917	0.0067980067980068	0.00211200211200211	0	0.000957000957000957	0	0	0	0	0	0	0	0	0	0	0	0	0	0	0	0	0	0
ASV186	k__Bacteria;p__Proteobacteria;c__Gammaproteobacteria;o__Burkholderiales;f__Sutterellaceae;g__Parasutterella;s__Burkholderiales_bacterium_YL45	0.000825000825000825	0.00112200112200112	0.00118800118800119	0.00122100122100122	0.000528000528000528	0.00112200112200112	0.00141900141900142	0.00501600501600502	0.000627000627000627	0.00102300102300102	0.000891000891000891	0.000693000693000693	0	0	0.000594000594000594	0.000693000693000693	0.000528000528000528	0.000264000264000264	0.00132000132000132	0.00178200178200178	0	0	0	0	0	0	0	0	0	0	0	0.000594000594000594	0.00184800184800185	0	0.00118800118800119	0.000891000891000891	0	0.000132000132000132	0.00207900207900208	0	0.000429000429000429	0.00138600138600139	0.00066000066000066	0	0.00118800118800119	0.00191400191400191	0.00066000066000066	0.00402600402600403
ASV187	k__Bacteria;p__Firmicutes;c__Clostridia;o__Oscillospirales;f__Ruminococcaceae;g__[Eubacterium]_siraeum_group;s__	0	0.00207900207900208	6.6000066000066e-05	0	0	0	0	0	3.3000033000033e-05	0	0	0.000726000726000726	0.00204600204600205	0.000297000297000297	0.000132000132000132	0.000264000264000264	0.00115500115500116	0	0	0	0.000132000132000132	0.0100650100650101	0	0	0.00168300168300168	0	0	0	0	0	6.6000066000066e-05	0	0	0	0.00033000033000033	0	0	0	0	0	0	0	0	0.00838200838200838	0	0	0	0
ASV188	k__Bacteria;p__Firmicutes;c__Clostridia;o__Lachnospirales;f__Lachnospiraceae;g__Roseburia;s__	0	0	0	0	0	0	0	0	0	0	0.00448800448800449	0	0	0	0.000594000594000594	0	0.000165000165000165	9.9000099000099e-05	9.9000099000099e-05	0.000429000429000429	0	0	0	0	0	6.6000066000066e-05	0	0.000297000297000297	0.00125400125400125	0.000132000132000132	0	0.00145200145200145	0	6.6000066000066e-05	0	0	0	0.000165000165000165	0.000297000297000297	0	0	0	0	0.000132000132000132	0	0.000297000297000297	0.000165000165000165	0
ASV189	k__Bacteria;p__Bacteroidota;c__Bacteroidia;o__Bacteroidales;f__Muribaculaceae;g__;s__	0	0	0	0	0	0	0	0	0	0	0.000429000429000429	0.000627000627000627	0.00138600138600139	0.00118800118800119	0.00122100122100122	0.00125400125400125	0.00108900108900109	0.00155100155100155	0.000693000693000693	0.00033000033000033	0.00155100155100155	0.000627000627000627	0	0	0.000429000429000429	0.000396000396000396	0.000462000462000462	0.00141900141900142	0.00135300135300135	0.00115500115500116	0.00138600138600139	0.000726000726000726	0.00227700227700228	0.00138600138600139	0.00214500214500214	0.00174900174900175	0.00033000033000033	0.000825000825000825	0.00165000165000165	0.000297000297000297	0	0	0	0	0	0	0	0
ASV190	k__Bacteria;p__Bacteroidota;c__Bacteroidia;o__Bacteroidales;f__Rikenellaceae;g__Alistipes;s__	0	0	0	0	0	0	0	0	0	0	0.0034980034980035	0.00201300201300201	0.00105600105600106	0.00188100188100188	0.00033000033000033	0.000396000396000396	0.000891000891000891	0.000891000891000891	0	0	0	0	0	0	0	0	0	0	0	0	0.000297000297000297	0.000231000231000231	0.000363000363000363	0.000627000627000627	0	0.000792000792000792	0.00178200178200178	0.000132000132000132	0.000396000396000396	0.000792000792000792	0	0	0	0	0	0	0	0
ASV191	k__Bacteria;p__Firmicutes;c__Clostridia;o__Lachnospirales;f__Lachnospiraceae	0	0	0	0	0	0	0	0	0	0	0	0	0	0	0	0	0	0	0	0	0	0	0	0	0	0	0	0.00273900273900274	0.00765600765600766	0.000561000561000561	0	0	0	0	0	0	0	0	0	0	0	0	0	0.000891000891000891	0	0	0	0
ASV192	k__Bacteria;p__Firmicutes;c__Clostridia;o__Lachnospirales;f__Lachnospiraceae;g__[Eubacterium]_xylanophilum_group;s__	0.00435600435600436	0	0	0.00066000066000066	0.000363000363000363	0.000429000429000429	0	9.9000099000099e-05	0.000825000825000825	0.00323400323400323	0.000462000462000462	0.000891000891000891	0.00033000033000033	0.000462000462000462	0	0.000165000165000165	0.000792000792000792	0.000132000132000132	0.000429000429000429	0.0110550110550111	0	0	0	0	0	0	0	0	0	0	0	0	0	0	0	0	0	0	0	0	0.000264000264000264	0.000231000231000231	0.00066000066000066	0.000891000891000891	0.000198000198000198	0.000363000363000363	0.000231000231000231	0.000429000429000429
ASV193	k__Bacteria;p__Patescibacteria;c__Saccharimonadia;o__Saccharimonadales;f__Saccharimonadaceae;g__Candidatus_Saccharimonas;s__	0	0	0	0	0	0	0	0	0	0	0.00135300135300135	6.6000066000066e-05	0.000462000462000462	0.000528000528000528	0.000264000264000264	6.6000066000066e-05	0.000792000792000792	0.000132000132000132	0.000297000297000297	0.000528000528000528	0	0	0	0	0	0	0	0	0	0	0.000231000231000231	0	0	0.00102300102300102	0.000825000825000825	0.00234300234300234	0.00257400257400257	0.000198000198000198	0.000297000297000297	0.0164670164670165	0	0	0	0	0	0	0	0
ASV194	k__Bacteria;p__Bacteroidota;c__Bacteroidia;o__Bacteroidales;f__Muribaculaceae;g__;s__	0.000594000594000594	0.000858000858000858	0.000891000891000891	0.00184800184800185	0.00148500148500149	0.00603900603900604	0.00217800217800218	0.000627000627000627	0.00118800118800119	0.00244200244200244	0	6.6000066000066e-05	0.000297000297000297	0.000165000165000165	9.9000099000099e-05	0.000198000198000198	6.6000066000066e-05	0	0.00066000066000066	0.000759000759000759	0	0	0	0	0	0	0	0	0	0	0.000231000231000231	0.000297000297000297	0	0.000429000429000429	0.000429000429000429	0	0	0.000231000231000231	0.000462000462000462	0	0.000693000693000693	0.0028050028050028	0.00102300102300102	0.00099000099000099	0.000231000231000231	0.00267300267300267	0.00148500148500149	0.00141900141900142
ASV195	k__Bacteria;p__Bacteroidota;c__Bacteroidia;o__Bacteroidales;f__Muribaculaceae;g__;s__	0	0	0	0	0	0	0	0	0	0	0	0	0	0	0	0	0	0	0	0	0.00435600435600436	0.0032010032010032	0.000231000231000231	0.000231000231000231	0.000792000792000792	0.00161700161700162	0.00227700227700228	0	0	0	0	0	0	0	0	0	0	0	0	0	0	0	0	0	0	0	0	0
ASV196	k__Bacteria;p__Firmicutes;c__Clostridia;o__Lachnospirales;f__Lachnospiraceae	0.000165000165000165	0.000363000363000363	0	0.000297000297000297	0.000462000462000462	0	0	0	0.000132000132000132	6.6000066000066e-05	0	0.000264000264000264	0.00234300234300234	9.9000099000099e-05	0	0	0	0.00033000033000033	0	9.9000099000099e-05	0	0.000132000132000132	0	0	0.000165000165000165	0.000132000132000132	9.9000099000099e-05	0	0.000165000165000165	6.6000066000066e-05	0.003003003003003	0.000363000363000363	0	6.6000066000066e-05	0.000528000528000528	0	0	0.000264000264000264	0	0.000429000429000429	0.000165000165000165	6.6000066000066e-05	0	0.000759000759000759	0	0.000231000231000231	0.00033000033000033	6.6000066000066e-05
ASV197	k__Bacteria;p__Firmicutes;c__Clostridia;o__Lachnospirales;f__Lachnospiraceae;g__[Eubacterium]_ruminantium_group;s__	0.00102300102300102	0	0	0.00125400125400125	0.00066000066000066	0.000858000858000858	0	0	0.00561000561000561	0	0	0	0	0	0	0	0	0	0	0	0	0	0	0	0	0	0	0	0	0	0	0	0	0	0	0	0	0	0	0	0.00174900174900175	0.000693000693000693	0.0137940137940138	0.00904200904200904	0.000363000363000363	0.000165000165000165	0	0.000627000627000627
ASV198	k__Bacteria;p__Firmicutes;c__Clostridia;o__Oscillospirales;f__[Eubacterium]_coprostanoligenes_group;g__;s__	0.00102300102300102	0.00237600237600238	0.0033000033000033	0.000825000825000825	0.000231000231000231	0.000396000396000396	0.00033000033000033	0.00033000033000033	0.000891000891000891	3.3000033000033e-05	0	0	0	0	0	0	0	0	0	0	0.00033000033000033	0.00099000099000099	0	0	0	0	0	0.000561000561000561	0.00198000198000198	0.00122100122100122	0	0	0	0	0	0	0	0	0	0	0.000264000264000264	0	0.000198000198000198	0.000165000165000165	9.9000099000099e-05	0.000363000363000363	0.000198000198000198	0.000132000132000132
ASV199	k__Bacteria;p__Firmicutes;c__Clostridia;o__Lachnospirales;f__Lachnospiraceae	0.000561000561000561	0.00171600171600172	0.000198000198000198	0.000429000429000429	0.000198000198000198	0.000132000132000132	0.000198000198000198	0	0.000264000264000264	9.9000099000099e-05	0.000462000462000462	0.000132000132000132	0.000495000495000495	9.9000099000099e-05	0	0	0	0	0	0.000924000924000924	0	6.6000066000066e-05	0	0	0	0	3.3000033000033e-05	0	0	0	6.6000066000066e-05	0.000264000264000264	0	3.3000033000033e-05	0	0	0	0.000462000462000462	0	0.000264000264000264	0.000363000363000363	0.000132000132000132	9.9000099000099e-05	0.000561000561000561	0	0.000132000132000132	0.000561000561000561	0
ASV200	k__Bacteria;p__Bacteroidota;c__Bacteroidia;o__Bacteroidales;f__Rikenellaceae;g__Alistipes;s__	0.000198000198000198	0.000231000231000231	0.000759000759000759	0.000231000231000231	9.9000099000099e-05	0.000363000363000363	0.000132000132000132	0.000528000528000528	0.00122100122100122	0.00231000231000231	0.000198000198000198	0.000231000231000231	0.000363000363000363	0.000297000297000297	9.9000099000099e-05	0.000264000264000264	0.000627000627000627	0.000594000594000594	0.000165000165000165	0.000132000132000132	0	0	0	0	0	0	0	0	0	0	0.000363000363000363	0.000396000396000396	0	0.000165000165000165	0.000462000462000462	0.00132000132000132	0	0.000429000429000429	0.000825000825000825	0.000495000495000495	0.000957000957000957	0.000528000528000528	0.00184800184800185	0.000924000924000924	0.000264000264000264	0.000693000693000693	0.00135300135300135	0.000825000825000825
ASV201	k__Bacteria;p__Firmicutes;c__Clostridia;o__Clostridia_UCG-014;f__;g__;s__	0	0	0.000462000462000462	0	0	0	0.000396000396000396	0	0	0	0.000825000825000825	0	0	0.000693000693000693	0	0.000627000627000627	0.00270600270600271	0	0	0	0.000231000231000231	0	0	0	0.000165000165000165	0	0	0	0	0	0.00066000066000066	0	0	0	0.000297000297000297	0.00141900141900142	0	0.000231000231000231	0	0.00564300564300564	0.000528000528000528	0	0	0.00118800118800119	0.00214500214500214	0.00452100452100452	0.000759000759000759	0.00656700656700657
ASV202	k__Bacteria;p__Bacteroidota;c__Bacteroidia;o__Bacteroidales;f__Bacteroidaceae;g__Bacteroides;s__Bacteroides_caecimuris	0	0	0	0	0	0	0	0	0	0	0.000132000132000132	0.000462000462000462	0.000297000297000297	0.000132000132000132	6.6000066000066e-05	6.6000066000066e-05	0.000132000132000132	0.000396000396000396	0.000165000165000165	0.000264000264000264	0.000759000759000759	0.00363000363000363	0.000561000561000561	0.00168300168300168	0	0.000363000363000363	0.000132000132000132	0.00495000495000495	0.00491700491700492	0.0028050028050028	3.3000033000033e-05	0	0	0.000561000561000561	0.000825000825000825	0.000132000132000132	0	0	0	0	0	0	0	0	0	0	0	0
ASV203	k__Bacteria;p__Firmicutes;c__Clostridia;o__Oscillospirales;f__Oscillospiraceae	0.000759000759000759	0.000495000495000495	0.000495000495000495	0.00128700128700129	0.000759000759000759	0.000495000495000495	6.6000066000066e-05	6.6000066000066e-05	0.000495000495000495	0.000462000462000462	0	0.000429000429000429	0	0.000462000462000462	0.000132000132000132	0.000231000231000231	0.000957000957000957	0	0.000264000264000264	0.000792000792000792	0.000462000462000462	0.000363000363000363	0	0	0	0.000165000165000165	0.000264000264000264	0.000231000231000231	0.000594000594000594	0.00066000066000066	0.000264000264000264	0.000264000264000264	0	0.000429000429000429	0.000231000231000231	0.000165000165000165	0	0.000561000561000561	0.000495000495000495	0	0.00112200112200112	0.000264000264000264	0.000891000891000891	0.000792000792000792	0.000165000165000165	0.000429000429000429	0.00099000099000099	0.000429000429000429
ASV204	k__Bacteria;p__Bacteroidota;c__Bacteroidia;o__Bacteroidales;f__Muribaculaceae;g__;s__	0.000363000363000363	0.00066000066000066	0	0.00148500148500149	0	0	0	0.000858000858000858	0	0.000891000891000891	0	0.000462000462000462	0	0.000363000363000363	0.000891000891000891	0	0.000726000726000726	0.000957000957000957	0.000429000429000429	0	0	0	0	0	0	0	0	0	0	0	0.00128700128700129	0.000924000924000924	0	0.00224400224400224	0.000627000627000627	0.000726000726000726	0	0.00066000066000066	0.00099000099000099	0	0.00102300102300102	0.000363000363000363	0.00118800118800119	0	0.000726000726000726	0.00118800118800119	0.000726000726000726	0.00105600105600106
ASV205	k__Bacteria;p__Bacteroidota;c__Bacteroidia;o__Bacteroidales;f__Muribaculaceae;g__;s__	0	0	0	0	0	0	0	0	0	0	0	0	0	0	0	0	0	0	0.00287100287100287	0.00353100353100353	0	0	0	0	0	0	0	0	0	0	0	0	0	0	0	0	0	0	0	0	0	0	0	0	0	0	0	0
ASV206	k__Bacteria;p__Firmicutes;c__Clostridia;o__Lachnospirales;f__Lachnospiraceae;g__[Eubacterium]_ruminantium_group;s__	0.000924000924000924	0	0	0.00102300102300102	0.000561000561000561	0	0	0	0.00613800613800614	0.000495000495000495	0	3.3000033000033e-05	0	0	0	0	0	0	0	0	0	0	0	0	0	0	0	0	0	0	0	0	0	0	0	0	0	0	0	0	0.00171600171600172	0	0.0135960135960136	0.00749100749100749	0.000429000429000429	0	0	0.000627000627000627
ASV207	k__Bacteria;p__Proteobacteria;c__Gammaproteobacteria;o__Burkholderiales;f__Comamonadaceae;g__Delftia	0	0	0	0	0	0	0	0	0	0	0	0	0	0	0	0	0	0	0	0	0	0	0.00316800316800317	0	0	0	0	0	0	0	0	0	0	6.6000066000066e-05	0	0	0.0618090618090618	0	0	0	0	0	0	0	0	0	0	0
ASV208	k__Bacteria;p__Bacteroidota;c__Bacteroidia;o__Bacteroidales;f__Muribaculaceae;g__;s__	0.00227700227700228	0.000891000891000891	0.000858000858000858	0.00161700161700162	0.00204600204600205	0.00445500445500446	0.00564300564300564	0.00409200409200409	0.00495000495000495	0.0105930105930106	0	0	0	0	0	0	0	0	0	0	0	0	0	0	0	0	0	0	0	0	0.00191400191400191	0.00118800118800119	0	0.000957000957000957	0.00108900108900109	0.00257400257400257	0	0.00151800151800152	0.00316800316800317	0.000462000462000462	0.00135300135300135	0.00217800217800218	0.00646800646800647	0.000693000693000693	0.00333300333300333	0.00448800448800449	0.00191400191400191	0.00897600897600898
ASV209	k__Bacteria;p__Firmicutes;c__Bacilli;o__Erysipelotrichales;f__Erysipelotrichaceae;g__Faecalibaculum;s__	0.00108900108900109	0.000528000528000528	0.000528000528000528	0.0267300267300267	0.0275550275550276	0.00184800184800185	0.00207900207900208	0.00940500940500941	0.00108900108900109	0.00128700128700129	0	0	0	0	0	0	0	0	0	0	0	0	0	0	0	0	0	0	0	0	0	0	0	0	0	0	0	0	0	0	0.00198000198000198	0.00673200673200673	0.000561000561000561	0.000165000165000165	0	0	0	0
ASV210	k__Bacteria;p__Firmicutes;c__Clostridia;o__Lachnospirales;f__Lachnospiraceae;g__[Eubacterium]_xylanophilum_group;s__	0.00033000033000033	0.000198000198000198	6.6000066000066e-05	0.000132000132000132	6.6000066000066e-05	0	0	0	0	0	0.00174900174900175	0	0.000891000891000891	0.00112200112200112	0.000264000264000264	0	0.000396000396000396	0	0	0	0	0	0	0	0	0	0	0	0	0	0	0	0.000693000693000693	0	0	0	0	0	0	0	0	0.000198000198000198	0	0.00270600270600271	0	0	0.00247500247500247	0.000231000231000231
ASV211	k__Bacteria;p__Firmicutes;c__Clostridia;o__Lachnospirales;f__Lachnospiraceae;g__Lachnospiraceae_NK4A136_group;s__	0	0	0	0	0	0	0	0	0	0	0	0	0	0	0	0	0	0	0	0	0.000759000759000759	0.00128700128700129	0	0	0.00184800184800185	0.000924000924000924	0.000528000528000528	0	0.000462000462000462	0.000396000396000396	0	0	0	0	0	0	0	0	0	0	0	0	0	0	0	0	0	0
ASV212	k__Bacteria;p__Firmicutes;c__Bacilli;o__Erysipelotrichales;f__Erysipelotrichaceae;g__Dubosiella;s__	0	0	0.000132000132000132	0.000297000297000297	0.00858000858000858	0	0.000429000429000429	0	0.00217800217800218	0.00478500478500478	9.9000099000099e-05	0	0	0	0	0	0	0	0	0	0	0	0	0.00122100122100122	0.0207570207570208	0.00867900867900868	0.0155760155760156	0	0	0	0	0	0	0	0	0	0	0	0	0	0.00194700194700195	0.0031020031020031	0	0	0.00257400257400257	0.000528000528000528	0	0.000297000297000297
ASV213	k__Bacteria;p__Firmicutes;c__Clostridia;o__Lachnospirales;f__Lachnospiraceae;g__Lachnospiraceae_NK4A136_group	0	0	0	0	0	0	0	0	0	0	0	0	0	0	0	0	0	0	0	0.0029040029040029	0	0	0	0	0	0.000627000627000627	0	0.000726000726000726	0.00448800448800449	0	0	0.00283800283800284	0.00112200112200112	0.000297000297000297	0	0	0	0	0	0	0	0	0	0	0	0	0	0
ASV214	k__Bacteria;p__Firmicutes;c__Clostridia;o__Oscillospirales;f__Oscillospiraceae;g__unidentified_Oscillospiraceae	0.000363000363000363	0.00518100518100518	0.00333300333300333	0.000891000891000891	0.000165000165000165	0.00287100287100287	0.00108900108900109	0.000462000462000462	0.00165000165000165	0.00303600303600304	0	0.000165000165000165	0.00184800184800185	0.0028050028050028	0.000924000924000924	0	0.00102300102300102	0.000429000429000429	0	0.00181500181500182	0	0.00488400488400488	0	0	0.00211200211200211	0.000198000198000198	0.00138600138600139	0.000132000132000132	0.000198000198000198	0.00033000033000033	0.00683100683100683	0.000627000627000627	0	3.3000033000033e-05	0.00379500379500379	0	0	0.000693000693000693	0	0	0.000231000231000231	0	0.000165000165000165	0.00145200145200145	0	0.000264000264000264	0	0.000132000132000132
ASV215	k__Bacteria;p__Bacteroidota;c__Bacteroidia;o__Bacteroidales;f__Rikenellaceae;g__Alistipes;s__	0	0	0	0	0	0	0	0	0	0	0	0	0	0	0	0	0	0	0	0	0	0	0	0	0	0	0	0	0	0	0	0	0	0	0	0	0	0	0	0	0	0	0.00108900108900109	0	0	0	0	0
ASV216	k__Bacteria;p__Firmicutes;c__Clostridia;o__Lachnospirales;f__Lachnospiraceae;g__Lachnospiraceae_NK4A136_group	0	0	0	0	0	0	0	0	0.00033000033000033	0	0	0	0.000924000924000924	0.00392700392700393	0	0	0.000198000198000198	0	0	0.000429000429000429	0	0	0	0	0	0	0	0	0	0	0	0.00115500115500116	0.00151800151800152	0	0	0.000165000165000165	0.000429000429000429	0	0	0.00171600171600172	0.000528000528000528	0	0.000561000561000561	0.00762300762300762	0	0.00168300168300168	0.000165000165000165	0
ASV217	k__Bacteria;p__Bacteroidota;c__Bacteroidia;o__Bacteroidales;f__Muribaculaceae;g__;s__	0	0	0	0	0	0	0	0	0	0	0.00108900108900109	0.00135300135300135	0.00105600105600106	0.00115500115500116	0.00323400323400323	0.00221100221100221	0.00171600171600172	0	0	0	0	0	0	0	0	0	0	0	0	0	0	0	0	0	0	0	0	0	0	0	0	0	0	0	0	0	0	0
ASV218	k__Bacteria;p__Firmicutes;c__Clostridia;o__Lachnospirales;f__Lachnospiraceae;g__Lachnospiraceae_NK4A136_group	0	0	0	0	0	0	0	0	0	0	0	0.000858000858000858	0	0	0	0	0	0	0	0	0	0	0	0	0	0	0	0.000561000561000561	0.00485100485100485	0.000627000627000627	0	0.00326700326700327	0.00155100155100155	0.000891000891000891	0	0	0	0	0	0	0	0	0.000231000231000231	0	0	0	0	0
ASV219	k__Bacteria;p__Firmicutes;c__Clostridia;o__Oscillospirales;f__Ruminococcaceae;g__[Eubacterium]_siraeum_group;s__	0	0	0	0	0	0	0	0	0	0	0	0	0	0	0	0	0	0	0	0	0	0	0.000792000792000792	0	0	0.000957000957000957	0.00372900372900373	0	0	0	0	0	0	0	0	0	0	0	0	0	0	0	0	0	0	0	0	0
ASV220	k__Bacteria;p__Bacteroidota;c__Bacteroidia;o__Bacteroidales;f__Bacteroidaceae;g__Bacteroides	0	0	0	0	0	0	0	0	0	0	0.000264000264000264	0.000231000231000231	0.000165000165000165	0.000132000132000132	0.000132000132000132	0.000132000132000132	0.000231000231000231	3.3000033000033e-05	0	0.00033000033000033	0.000627000627000627	0.00759000759000759	0.00240900240900241	0.000561000561000561	0	0.000429000429000429	0.000297000297000297	0	0	0	0.00128700128700129	0.000495000495000495	0.00372900372900373	0.000924000924000924	0.00442200442200442	0.000462000462000462	0	0	0	0	0	0	0	0	0	0	0	0
ASV221	k__Bacteria;p__Firmicutes;c__Clostridia;o__Clostridia_UCG-014;f__;g__;s__	3.3000033000033e-05	0.00481800481800482	0.00399300399300399	0.00452100452100452	0.00458700458700459	0.00264000264000264	0.00221100221100221	0.00158400158400158	0.00214500214500214	0	0	0	0.000462000462000462	0.00033000033000033	0.000264000264000264	0	0.000594000594000594	0.000231000231000231	0	0	0	0	0	0	0	0	0	0	0	0	0	0.000264000264000264	0	0	0	0.00115500115500116	0	0	0	0	0	0.00458700458700459	0.00643500643500643	0.000297000297000297	0	0.00108900108900109	0.000429000429000429	0
ASV222	k__Bacteria;p__Firmicutes;c__Clostridia;o__Lachnospirales;f__Lachnospiraceae	0	0	0.000891000891000891	0	9.9000099000099e-05	0	0	0	0	0	0	0	0.00273900273900274	0.00201300201300201	0.00138600138600139	0	0.000528000528000528	0.00112200112200112	0	0.00458700458700459	0	0	0	0	0	0	0	0	0	0	0	0	0.000462000462000462	0.000297000297000297	0.00155100155100155	0	0	0.00438900438900439	0	3.3000033000033e-05	0	0	0.00448800448800449	0	0.000693000693000693	0	0	0.000726000726000726
ASV223	k__Bacteria;p__Firmicutes;c__Clostridia;o__Clostridia_UCG-014;f__;g__;s__	0.000165000165000165	0	0.000363000363000363	0	0.000396000396000396	0	0.00627000627000627	0	0	0	0.0946440946440947	0	0.00254100254100254	0	0	0	0.000924000924000924	0.00204600204600205	0	0	0	0	0	0	0	0	0	0	0	0	0	0	0	0	0	0	0	0	0	0	0	0	0	0	0.00366300366300366	0.000858000858000858	0.000297000297000297	0.0033990033990034
ASV224	k__Bacteria;p__Bacteroidota;c__Bacteroidia;o__Bacteroidales;f__Muribaculaceae;g__;s__	0	0	0	0	0	0	0	0	0	0	0.000363000363000363	0.00201300201300201	0.00138600138600139	0.000594000594000594	0.00122100122100122	0.00115500115500116	0.000264000264000264	0.00181500181500182	0	0.000693000693000693	0	0	0	0	0	0	0	0	0	0	0.00297000297000297	0.000132000132000132	0	0.000363000363000363	0.000561000561000561	0.000726000726000726	0	0.000528000528000528	0.00151800151800152	0.00066000066000066	0	0	0	0	0	0	0	0
ASV225	k__Bacteria;p__Bacteroidota;c__Bacteroidia;o__Bacteroidales;f__Muribaculaceae;g__;s__	0.00207900207900208	0.00102300102300102	0.00141900141900142	0.00128700128700129	0.000726000726000726	0.0028050028050028	0.00145200145200145	0.00221100221100221	0.00151800151800152	0.00237600237600238	0	0	0	0	0	0	0	0	0	0	0	0	0	0	0	0	0	0	0	0	0	0.00033000033000033	0	0.000363000363000363	0	0	0	0.00033000033000033	0	0	0.003003003003003	0.00198000198000198	0.00125400125400125	0.00234300234300234	0.00141900141900142	0.0035970035970036	0.00254100254100254	0.00293700293700294
ASV226	k__Bacteria;p__Firmicutes;c__unidentified_Firmicutes;o__Oscillospirales;f__Ruminococcaceae;g__;s__	0.000363000363000363	0.00115500115500116	0.000165000165000165	0.00158400158400158	0.000924000924000924	0.000891000891000891	0	0	0.000396000396000396	0.00132000132000132	0	0	0	0.000363000363000363	0	0	0	0.00033000033000033	0.000198000198000198	0.000264000264000264	0	0	0	0	0	0	0	0	0	0	0.000561000561000561	0	0	0	0	0.000132000132000132	0	0	0	0	0	6.6000066000066e-05	0.0062040062040062	0	0.00155100155100155	0.000396000396000396	0.00165000165000165	0.00099000099000099
ASV227	k__Bacteria;p__Bacteroidota;c__Bacteroidia;o__Bacteroidales;f__Muribaculaceae;g__;s__	0.000363000363000363	0.000726000726000726	0.000495000495000495	0	0.000363000363000363	0	0.00066000066000066	0	0.000858000858000858	0	0.000429000429000429	0.000495000495000495	0.000693000693000693	0.000363000363000363	0.000792000792000792	0.000528000528000528	0.000561000561000561	0.000462000462000462	0	0.000363000363000363	0	0	0	0	0	0	0	0	0	0	0.00148500148500149	0.00105600105600106	0	0.00234300234300234	0.000495000495000495	0.000627000627000627	0	0.00066000066000066	0.00066000066000066	0	0.000825000825000825	0.000495000495000495	0	0.000759000759000759	0.000363000363000363	0.00102300102300102	0	0.00102300102300102
ASV228	k__Bacteria;p__Firmicutes;c__Clostridia;o__Oscillospirales;f__Oscillospiraceae	0.000264000264000264	0.000297000297000297	9.9000099000099e-05	0	0	6.6000066000066e-05	0	0	0	0	0.00227700227700228	0	0.000297000297000297	0.00099000099000099	0	0	0.000297000297000297	0.000165000165000165	6.6000066000066e-05	0.00033000033000033	0	0.000594000594000594	0	0	0.000396000396000396	0	0	6.6000066000066e-05	0.000132000132000132	0.000462000462000462	0.00118800118800119	0.00141900141900142	0.00141900141900142	0.000231000231000231	0.000759000759000759	0.000594000594000594	0	0.000264000264000264	0	0	0	0	0.00132000132000132	0.000264000264000264	0.000132000132000132	0.000198000198000198	0.00132000132000132	0.000264000264000264
ASV229	k__Bacteria;p__Bacteroidota;c__Bacteroidia;o__Bacteroidales;f__Rikenellaceae;g__Rikenella;s__	0	0	0	0	0	0	0	0	0	0	0	9.9000099000099e-05	0.000825000825000825	0	0.000396000396000396	6.6000066000066e-05	6.6000066000066e-05	0.000165000165000165	0.000132000132000132	0	0	0	0	0	0	0	0	0	0	0	0	0	0	0.000132000132000132	0	0.00504900504900505	0	0.00587400587400587	0.000726000726000726	0.00531300531300531	0	0	0	0	0	0	0	0
ASV230	k__Bacteria;p__Bacteroidota;c__Bacteroidia;o__Bacteroidales;f__Muribaculaceae;g__;s__	0.00244200244200244	0.00201300201300201	0.00237600237600238	0.00313500313500313	0.00277200277200277	0.0036960036960037	0.0106260106260106	0.00221100221100221	0.0066990066990067	0.0141900141900142	0	0	0	0	0	0	0	0	0	0	0	0	0	0	0	0	0	0	0	0	0	0	0	0	0	0	0	0	0	0	0.000396000396000396	0.000858000858000858	0.00448800448800449	0	0.00306900306900307	0.00287100287100287	0.00099000099000099	0.00745800745800746
ASV231	k__Bacteria;p__Firmicutes;c__Bacilli;o__Erysipelotrichales;f__Erysipelotrichaceae;g__Dubosiella;s__	0	0	0	0	0.00448800448800449	0	0	0	0.00161700161700162	0.00353100353100353	0	0	0	0	0	0	0	0	0	0	0	0	0	0.00151800151800152	0.021021021021021	0.00851400851400851	0.0152130152130152	0	0	0	0	0	0	0	0	0	0	0	0	0	0.00184800184800185	0.00326700326700327	0	0	0.00214500214500214	0.000627000627000627	0	0
ASV232	k__Bacteria;p__Firmicutes;c__Clostridia;o__Clostridia_UCG-014;f__;g__;s__	0	0	0.00128700128700129	0.000198000198000198	0.000198000198000198	0.00066000066000066	0.00184800184800185	0.00033000033000033	0.00108900108900109	0.00194700194700195	0.000231000231000231	0	0	0	0	0	0	0	0	0	0	0	0	0	0	0	0	0	0	0	0	0	0	0.000198000198000198	0	0	0	0	0	0	0.00379500379500379	0.00346500346500346	0.00924000924000924	0.00326700326700327	0.000891000891000891	0.00405900405900406	0.00128700128700129	0.00151800151800152
ASV233	k__Bacteria;p__Bacteroidota;c__Bacteroidia;o__Bacteroidales;f__Muribaculaceae;g__;s__	0	0	0	0	0	0	0	0	0	0	0	0	0	0	0	0	0	0	0	0	0	0	0	0	0	0	0	0	0	0	0	0	0	0	0	0	0	0	0	0	0.0034980034980035	0.00386100386100386	0	0.00105600105600106	0.00128700128700129	0.00297000297000297	0.00257400257400257	0.00250800250800251
ASV234	k__Bacteria;p__Firmicutes;c__Clostridia;o__Clostridia_UCG-014;f__;g__;s__	6.6000066000066e-05	0.000264000264000264	0	0.000462000462000462	0.000891000891000891	0	0.000363000363000363	0	0	0.00122100122100122	0	0	0	0	0	0	0	0	0	0.000231000231000231	0	0	0.000792000792000792	0.00363000363000363	0	0.00191400191400191	0	0	0	0	0	0	0	0	0	0	0	0	0	0.0128370128370128	0.00881100881100881	0	0	0	0.00102300102300102	0.00165000165000165	0.00181500181500182	0.000759000759000759
ASV235	k__Bacteria;p__Proteobacteria;c__Gammaproteobacteria;o__Burkholderiales;f__Sutterellaceae;g__Parasutterella;s__Burkholderiales_bacterium_YL45	0.00102300102300102	0.00099000099000099	0.00108900108900109	0.00138600138600139	0.00066000066000066	0.00112200112200112	0.00184800184800185	0.00686400686400686	0.000297000297000297	0.000825000825000825	0	0	0	0.00033000033000033	0.000132000132000132	0	0.000132000132000132	0	0.000594000594000594	0.000462000462000462	0	0	0	0	0	0	0	0	0	0	0.000165000165000165	0	0	0	0	0.000891000891000891	0	0	0.000561000561000561	0	0.00115500115500116	0.00161700161700162	0.000396000396000396	0.000462000462000462	0.00194700194700195	0.00174900174900175	0.00033000033000033	0.00607200607200607
ASV236	k__Bacteria;p__Bacteroidota;c__Bacteroidia;o__Flavobacteriales;f__Weeksellaceae;g__Chryseobacterium	0	6.6000066000066e-05	0	0	0	0	0	0	0	0	0.00158400158400158	0	0	0	0	0	0	0	0	0	0	0	0	0	0	0	0	0	0	0	0	0	0.00122100122100122	0.00105600105600106	0	0	0.0142560142560143	0	0	0.000198000198000198	0	0	0	0	0	0	0	0
ASV237	k__Bacteria;p__Firmicutes;c__Clostridia;o__Lachnospirales;f__Lachnospiraceae;g__[Eubacterium]_xylanophilum_group;s__	9.9000099000099e-05	6.6000066000066e-05	0.000165000165000165	0	0	0.000132000132000132	0	0	0.000231000231000231	0	0	0.000594000594000594	0	0.000165000165000165	0.000495000495000495	0.000198000198000198	0	0	0	0.000594000594000594	6.6000066000066e-05	0.000891000891000891	0.000297000297000297	0	0	0.000693000693000693	0	0	0	0	0	0.00141900141900142	0	0.00033000033000033	0.000528000528000528	0	0	0	0	0	0	0	0.000198000198000198	0	6.6000066000066e-05	0.000297000297000297	0.000858000858000858	0.000165000165000165
ASV238	k__Bacteria;p__Firmicutes;c__Bacilli;o__Staphylococcales;f__Staphylococcaceae;g__Staphylococcus	0	0	0	0	0	0	0	0	0	0	0	0	0	0	0	0	0	0	0	0	0	0	0	0	0	0	0	0	0	0	0.00217800217800218	0.000264000264000264	0	0.0192720192720193	0	0	0	0	0	0	0	0	0	0	0	0	0	0
ASV239	k__Bacteria;p__Firmicutes;c__Clostridia;o__Lachnospirales;f__Lachnospiraceae;g__Lachnospiraceae_NK4A136_group	0	0	0	0	0	0	0	0	0	0	0	0.0767250767250767	0	0.000363000363000363	0	0.000825000825000825	0.000165000165000165	0	0	0	0	0	0	0	0	0	0	0	0	0	0	0	0	0	0	0	0	0	0	0	0	0	0	0	0	0	0	0
ASV240	k__Bacteria;p__Bacteroidota;c__Bacteroidia;o__Bacteroidales;f__Rikenellaceae;g__Alistipes;s__	0	0	0	0	0	0	0	0	0	0	0	0.000792000792000792	0.000363000363000363	0.000363000363000363	0	0.000198000198000198	0.00151800151800152	0.000528000528000528	0.000132000132000132	0	0	0	0	0	0	0	0	0	0	0	0.00118800118800119	0.000726000726000726	0.00125400125400125	0	0	0.00353100353100353	0.00155100155100155	0.00033000033000033	0.00174900174900175	0.00356400356400356	0	0	0	0	0	0	0	0
ASV241	k__Bacteria;p__Firmicutes;c__Clostridia;o__Lachnospirales;f__Lachnospiraceae	0	0.000924000924000924	0.000792000792000792	0.000264000264000264	0.000231000231000231	0	9.9000099000099e-05	0	0.000396000396000396	0	0	0	0	0	0	0	0	0	0	0	0	0	0	0	0	0	0	0	0	0	0	0	0	0	0	0	0	0	0	0.00066000066000066	0	0	0	0.000297000297000297	0	0	0.000561000561000561	0
ASV242	k__Bacteria;p__Firmicutes;c__Clostridia;o__Lachnospirales;f__Lachnospiraceae;g__Lachnospiraceae_NK4A136_group	0	0	0	0	0	0	0	0	0	0	0.00108900108900109	0	0	0.00122100122100122	0	0	0.00102300102300102	0	0	0	0	0	0	0	0	0	0	0	0	0	0	0.000825000825000825	0	0.000396000396000396	0	0	0	0	0	0.00201300201300201	0	0	0	0	0	0	0	0
ASV243	k__Bacteria;p__Firmicutes;c__Clostridia;o__Oscillospirales;f__[Eubacterium]_coprostanoligenes_group;g__;s__	0.000231000231000231	0.00145200145200145	0.00264000264000264	0.00788700788700789	0.000792000792000792	0.0028050028050028	0.00161700161700162	0.000561000561000561	0.00135300135300135	0.00240900240900241	0	0	0	0	0	0	0	0	0	0	0	0	0	0	0	0	0	0	0	0	0	0	0	0	0	0	0	0	0	0	0	0.000198000198000198	0.00217800217800218	0.00155100155100155	0.000759000759000759	0.000132000132000132	0.000759000759000759	0.00303600303600304
ASV244	k__Bacteria;p__Firmicutes;c__Clostridia;o__Clostridia_UCG-014;f__;g__;s__	0	9.9000099000099e-05	0.000396000396000396	3.3000033000033e-05	9.9000099000099e-05	0	6.6000066000066e-05	0	0	0	0	0	0	0	0	0	0	0	0	0	0	0.00158400158400158	0.000858000858000858	0.00425700425700426	0.000264000264000264	6.6000066000066e-05	0.00033000033000033	0	0	0	0	0	0	0	0	0	0	0	0	0	0	6.6000066000066e-05	0.000231000231000231	0	0	3.3000033000033e-05	0	0
ASV245	k__Bacteria;p__Firmicutes;c__Clostridia;o__Lachnospirales;f__Lachnospiraceae	0.00379500379500379	0.00198000198000198	0.0033990033990034	0.00118800118800119	0.00135300135300135	0	0	0.000264000264000264	0.00567600567600568	0.000759000759000759	0	0	0.00138600138600139	0	0.00247500247500247	0	0.00033000033000033	0	6.6000066000066e-05	0	0	0	0	0	0	0	0	0	0	0	0.003003003003003	0.0066990066990067	0	0	0.0029040029040029	0.000594000594000594	0	0	0	0	0	0	0.000297000297000297	0	0	0	0.000627000627000627	0
ASV246	k__Bacteria;p__Actinobacteriota;c__Coriobacteriia;o__Coriobacteriales;f__Eggerthellaceae;g__Enterorhabdus;s__	0.000165000165000165	0.000132000132000132	3.3000033000033e-05	0	9.9000099000099e-05	0	0	0	0	0	0	0.000297000297000297	0.000165000165000165	0	0	0	0	0	0.000132000132000132	0	0.000132000132000132	0	0.000297000297000297	3.3000033000033e-05	0.00102300102300102	0.000165000165000165	0.00033000033000033	0	0	0.000561000561000561	0.00033000033000033	6.6000066000066e-05	0.000165000165000165	0.000495000495000495	0	0.000198000198000198	0	0.000165000165000165	0	0	6.6000066000066e-05	6.6000066000066e-05	0	0	0.000297000297000297	0	0	0
ASV247	k__Bacteria;p__Bacteroidota;c__Bacteroidia;o__Bacteroidales;f__Muribaculaceae;g__;s__	0	0	0	0	0	0	0	0	0	0	0	0	0	0	0	0	0	0	0.00099000099000099	0.00132000132000132	0	0	0	0	0	0	0	0	0	0	0.00188100188100188	0.00108900108900109	0	0.00237600237600238	0.000165000165000165	0.00115500115500116	0.000759000759000759	0.000957000957000957	0.00198000198000198	0.000297000297000297	0	0	0	0	0	0	0	0
ASV248	k__Bacteria;p__Bacteroidota;c__Bacteroidia;o__Bacteroidales;f__Muribaculaceae;g__;s__	0	0	0	0	0	0	0	0	0	0	0	0	0	0	0	0	0	0	0	0	0.00158400158400158	0.00125400125400125	0	0.00099000099000099	0.000198000198000198	0.000297000297000297	0.000264000264000264	0.00247500247500247	0.00204600204600205	0.00194700194700195	0	0	0	0	0	0	0	0	0	0	0	0	0	0	0	0	0	0
ASV249	k__Bacteria;p__Firmicutes;c__Clostridia;o__Oscillospirales;f__Oscillospiraceae	0	0.000132000132000132	0.000627000627000627	0.00165000165000165	0.000726000726000726	0.00115500115500116	0	3.3000033000033e-05	0	0	0	0	0	0	0	0	0	0	0	0	0	0	0	0	0	0	0	0	0	0	0	0	0	0	0	0	0	0	0	0	0	0.000132000132000132	0.0174570174570175	0.00066000066000066	0.00234300234300234	0.00171600171600172	0.00739200739200739	0.00772200772200772
ASV250	k__Bacteria;p__Bacteroidota;c__Bacteroidia;o__Bacteroidales;f__Muribaculaceae;g__;s__	0.00283800283800284	0.00227700227700228	0.00297000297000297	0.00135300135300135	0.00158400158400158	0.0067980067980068	0.00211200211200211	0.0034980034980035	0.0028050028050028	0.00405900405900406	0	0.000825000825000825	0.000924000924000924	0.00125400125400125	0.000528000528000528	0.00118800118800119	0.000792000792000792	0.000627000627000627	0.000297000297000297	0	0	0	0	0	0	0	0	0	0	0	0	0	0	0	0	0	0	0	0	0	0.000891000891000891	0.00231000231000231	0.00108900108900109	0.000297000297000297	0.000297000297000297	0.00108900108900109	0.000396000396000396	0.000693000693000693
ASV251	k__Bacteria;p__Firmicutes;c__Clostridia;o__Lachnospirales;f__Lachnospiraceae	0.000198000198000198	0.000231000231000231	0.000231000231000231	9.9000099000099e-05	0.000363000363000363	0	0	0	0.000396000396000396	0.000264000264000264	0	0.000429000429000429	0	0	0	0	0	0	0	0	0	0	0	0	0.000132000132000132	0.000165000165000165	6.6000066000066e-05	0	0	9.9000099000099e-05	0.00033000033000033	0.000297000297000297	0	0	9.9000099000099e-05	0	0	0.000825000825000825	3.3000033000033e-05	0.000165000165000165	0	0	0.000396000396000396	0.000297000297000297	6.6000066000066e-05	9.9000099000099e-05	0.000495000495000495	0
ASV252	k__Bacteria;p__Firmicutes;c__Clostridia;o__Lachnospirales;f__Lachnospiraceae	0	0	0	0	0	0	0	0	0	0	0	0	0	0	0	0	0	0	0.00118800118800119	0.000627000627000627	0	0	0	0	0	0	0	0	0	0	0.0108570108570109	0.000132000132000132	0.00346500346500346	0.000165000165000165	0.00099000099000099	0.000132000132000132	0	0	0	0	0	0	0	0	0	0	0	0
ASV253	k__Bacteria;p__Firmicutes;c__Bacilli;o__Erysipelotrichales;f__Erysipelotrichaceae;g__;s__	0	0	0	0	0	0	0	0	0	0	0.000891000891000891	0.000363000363000363	0.000363000363000363	0	0.000132000132000132	0.000396000396000396	0.000132000132000132	0	0.00260700260700261	0.00151800151800152	0	0	0	0	0	0	0	0	0	0	0.000297000297000297	0.000165000165000165	0	9.9000099000099e-05	0.00108900108900109	0.00267300267300267	0.000165000165000165	0	0.000924000924000924	0	0	0	0	0	0	0	0	0
ASV254	k__Bacteria;p__Firmicutes;c__Clostridia;o__Clostridia_UCG-014;f__;g__;s__	0	0	0	0	0	0.000165000165000165	0.00194700194700195	0	3.3000033000033e-05	0.000264000264000264	0	0	0	0	0	0	0	0	0	0	0	0	0	0	0	0	0	0	0	0	0.000132000132000132	0.000363000363000363	0	0.000528000528000528	0.000198000198000198	0.00264000264000264	0	3.3000033000033e-05	0	0.00531300531300531	0	0	0.0172920172920173	0	0.000165000165000165	0	0	6.6000066000066e-05
ASV255	k__Bacteria;p__Bacteroidota;c__Bacteroidia;o__Bacteroidales;f__Rikenellaceae;g__Alistipes;s__	0	0	0	0	0	0	0	0	0	0	0	0	0	0	0	0	0	0	0	0	0	0	0	0	0	0	0	0	0	0	0.000231000231000231	0	0.000396000396000396	0	0	0	0.00115500115500116	0	0	0	0	0	0	0	0	0	0	0
ASV256	k__Bacteria;p__Bacteroidota;c__Bacteroidia;o__Bacteroidales;f__Muribaculaceae;g__;s__	0.00211200211200211	0.00118800118800119	0.00148500148500149	0.00194700194700195	0.00201300201300201	0.00171600171600172	0.00191400191400191	0.00165000165000165	0.00217800217800218	0.00293700293700294	0	0	0	0	0	0	0	0	0	0	0	0	0	0	0	0	0	0	0	0	0	0	0	0	0	0	0	0	0	0	0.0031020031020031	0.00174900174900175	0.000891000891000891	0.000825000825000825	0.00135300135300135	0.00211200211200211	0.00118800118800119	0.00161700161700162
ASV257	k__Bacteria;p__Firmicutes;c__Clostridia;o__Lachnospirales;f__Lachnospiraceae;g__Lachnospiraceae_NK4A136_group;s__	0	0	0	0	0	0	0	0	0	0	0	0	0	0	0	0	0	0	0	0	0	0	0	0	0	0	0	0.000495000495000495	0.00306900306900307	0.00066000066000066	0	0	0	0	0	0	0	0	0	0	0	0	0	0.00066000066000066	0	0	0	0
ASV258	k__Bacteria;p__Bacteroidota;c__Bacteroidia;o__Bacteroidales;f__Muribaculaceae;g__;s__	0	0	0	0	0	0	0	0	0	0	0	0	0	0	0	0	0	0.000132000132000132	0.000396000396000396	0.00033000033000033	0.00432300432300432	0.00217800217800218	0	0	0.000726000726000726	0.00287100287100287	0.00184800184800185	0	0	0	0	0	0	0.000231000231000231	0	0	0	0	0	0	0	0	0	0	0	0.000528000528000528	0	0
ASV259	k__Bacteria;p__Firmicutes;c__Clostridia;o__Clostridia_UCG-014;f__;g__;s__	0	0	0	0	0	0	0	0	0	0	0	0	0	0	0	0	0	0	0.000627000627000627	0	0	0	0.0028050028050028	0.00749100749100749	0	0	0	0	0	0	3.3000033000033e-05	0.000198000198000198	0	0	0	0	0	3.3000033000033e-05	0	0	0	0	0	0	0	0	0	0
ASV260	k__Bacteria;p__Firmicutes;c__Clostridia;o__Oscillospirales;f__Ruminococcaceae;g__Ruminococcus	0.000231000231000231	9.9000099000099e-05	0	0.000462000462000462	0.000825000825000825	0.00158400158400158	0.00115500115500116	0	0.000264000264000264	0.00105600105600106	0.000561000561000561	0.000132000132000132	0	0.000363000363000363	0.00161700161700162	9.9000099000099e-05	0	0.000396000396000396	0	0.00161700161700162	0	0.000264000264000264	0.000132000132000132	0	0	0.000627000627000627	0	0	0	0	0	0	0	0	0	0	0	0	0	0	0.000594000594000594	0	0.000429000429000429	0.000627000627000627	9.9000099000099e-05	0.00165000165000165	0.00105600105600106	0.000495000495000495
ASV261	k__Bacteria;p__Firmicutes;c__Clostridia;o__Lachnospirales;f__Lachnospiraceae	0.00392700392700393	0.00234300234300234	0.00409200409200409	0	0.00188100188100188	0	0	0.000198000198000198	0.00610500610500611	0.000561000561000561	0.000264000264000264	0	0	9.9000099000099e-05	0.00264000264000264	0	0	0	0	0	0	0	0	0	0	0	0	0	0	0	0.00452100452100452	0.00646800646800647	0	0	0	0	0	0	0	0	0	0	0	0	0	0	0	0
ASV262	k__Bacteria;p__Firmicutes;c__Clostridia;o__Oscillospirales;f__Oscillospiraceae;g__;s__	0.00066000066000066	0.000231000231000231	0.000297000297000297	0	0	0	0	0	0.000165000165000165	9.9000099000099e-05	0	0.000297000297000297	0.000462000462000462	0.00138600138600139	0.000198000198000198	6.6000066000066e-05	9.9000099000099e-05	0	0	0.000198000198000198	0	0.000495000495000495	0	0	0.000165000165000165	0.000132000132000132	0.000198000198000198	0.000198000198000198	0.000495000495000495	0	0	0.000231000231000231	0	0	0.000429000429000429	0	0	0.000132000132000132	0	0	6.6000066000066e-05	0	6.6000066000066e-05	0.00135300135300135	0	0	0.000396000396000396	0
ASV263	k__Bacteria;p__Firmicutes;c__Clostridia;o__Oscillospirales;f__Oscillospiraceae	0.000198000198000198	0.000297000297000297	0.000627000627000627	0.000231000231000231	0.000132000132000132	0.00033000033000033	0	0.000165000165000165	0.000198000198000198	0.000165000165000165	0	0.000495000495000495	0	0.000132000132000132	0	9.9000099000099e-05	0	0.000132000132000132	9.9000099000099e-05	0.000363000363000363	0.000561000561000561	0.000264000264000264	0	0	0.000165000165000165	0	0.000462000462000462	0.000198000198000198	0.000165000165000165	0.000198000198000198	0.000165000165000165	0	0	3.3000033000033e-05	0	0	0	0	0	0	0.000231000231000231	9.9000099000099e-05	0.00122100122100122	0.000726000726000726	0	0.000165000165000165	0.00135300135300135	0.000363000363000363
ASV264	k__Bacteria;p__Actinobacteriota;c__Coriobacteriia;o__Coriobacteriales;f__Eggerthellaceae;g__Enterorhabdus;s__Adlercreutzia_mucosicola	0.000594000594000594	0	9.9000099000099e-05	0.00066000066000066	0.000528000528000528	0.000429000429000429	0	0.000231000231000231	0	0	0	0	0	0	0	0	0.000132000132000132	0.000231000231000231	0	0	0.000132000132000132	0	0	0	0.000594000594000594	0.000429000429000429	0.000231000231000231	0	0	0.00099000099000099	0.00115500115500116	0.00033000033000033	0	0.00171600171600172	0.000198000198000198	0.000132000132000132	0	0.000132000132000132	0	0	0.000495000495000495	0.000231000231000231	0.000198000198000198	0	0.000264000264000264	0	0	0
ASV265	k__Bacteria;p__Firmicutes;c__Clostridia;o__Clostridia_vadinBB60_group;f__;g__;s__	9.9000099000099e-05	0.000231000231000231	0.000462000462000462	0	0	0	0	0.000132000132000132	0	0	0	0	0	0	0	0	0	0	0	0	0	0.00099000099000099	0	0	3.3000033000033e-05	9.9000099000099e-05	9.9000099000099e-05	0	0	0	0	0	0	0	0	0	0	0	0	0	0	0	0	0	0	0	0	0
ASV266	k__Bacteria;p__Bacteroidota;c__Bacteroidia;o__Bacteroidales;f__Muribaculaceae;g__;s__	0	0	0	0	0	0	0	0	0	0	0	0	0	0	0	0	0	0.000858000858000858	0.00247500247500247	0.00184800184800185	0	0	0	0	0	0	0	0	0	0	3.3000033000033e-05	0	0	3.3000033000033e-05	0	0	0	0	9.9000099000099e-05	0	0	0	0	0	0	0	0	0
ASV267	k__Bacteria;p__Firmicutes;c__Bacilli;o__Erysipelotrichales;f__Erysipelatoclostridiaceae;g__Erysipelatoclostridium;s__	3.3000033000033e-05	0.000132000132000132	6.6000066000066e-05	3.3000033000033e-05	0	0.000165000165000165	6.6000066000066e-05	0	0	0	0	0.000132000132000132	0	0	0	0	6.6000066000066e-05	0	0	0.000231000231000231	0.000297000297000297	6.6000066000066e-05	0.000957000957000957	0	0.000231000231000231	0	9.9000099000099e-05	0	0	0	0.000264000264000264	3.3000033000033e-05	0	0.000264000264000264	0	0.000165000165000165	0	0	0	0	0.000132000132000132	0.000165000165000165	0.000858000858000858	0.000198000198000198	0.00099000099000099	6.6000066000066e-05	0	0.00191400191400191
ASV268	k__Bacteria;p__Bacteroidota;c__Bacteroidia;o__Bacteroidales;f__Muribaculaceae;g__;s__	0	0	0	0	0	0	0	0	0	0	0	0.00171600171600172	0.00207900207900208	0.00105600105600106	0.00151800151800152	0.00135300135300135	0.00158400158400158	0	0	0	0	0	0	0	0	0	0	0	0	0	0	0.000957000957000957	0	0.00303600303600304	0.00138600138600139	0.00485100485100485	0	0	0	0	0	0	0	0	0	0	0	0
ASV269	k__Bacteria;p__Firmicutes;c__Clostridia;o__Oscillospirales;f__Oscillospiraceae	0.000363000363000363	6.6000066000066e-05	0.000198000198000198	0.000132000132000132	9.9000099000099e-05	0.000363000363000363	0	0.000198000198000198	0	0	0	0	0	0	0	0	0	0	0	0.000297000297000297	0.000264000264000264	0.000462000462000462	0	0	0.000198000198000198	0.000132000132000132	0.000297000297000297	0	0	0	0.000297000297000297	9.9000099000099e-05	0	3.3000033000033e-05	0	0.000462000462000462	0.000594000594000594	0.000396000396000396	0	0	0.000231000231000231	0.000165000165000165	0.000132000132000132	0.000957000957000957	0	0.000396000396000396	0.000858000858000858	0.000165000165000165
ASV270	k__Bacteria;p__Bacteroidota;c__Bacteroidia;o__Bacteroidales;f__Muribaculaceae;g__;s__	0.00108900108900109	0.000825000825000825	0.000858000858000858	0.000693000693000693	0.000165000165000165	0.00115500115500116	0.00112200112200112	0.00211200211200211	0.000528000528000528	0.000264000264000264	0	0.000363000363000363	0	0.000132000132000132	0.000231000231000231	0.000165000165000165	0.000198000198000198	0	0.00033000033000033	0	0.000561000561000561	0.000858000858000858	0	0	0	0	0.000132000132000132	0	0	0	0.00033000033000033	9.9000099000099e-05	0	0.000462000462000462	0	0.000759000759000759	0	0.000429000429000429	0.000231000231000231	0	0	0.000759000759000759	0.000528000528000528	0.000594000594000594	0.000594000594000594	0.00105600105600106	0	0.00099000099000099
ASV271	k__Bacteria;p__Firmicutes;c__Clostridia;o__Clostridia_UCG-014;f__;g__;s__	0.000627000627000627	0.00171600171600172	0.000891000891000891	0.00178200178200178	0.00194700194700195	0.000495000495000495	0.000693000693000693	0.000264000264000264	0.000627000627000627	0.000528000528000528	0	0	0.000627000627000627	0.000165000165000165	0	0	0	0	6.6000066000066e-05	0.000957000957000957	0.000132000132000132	0.000363000363000363	0	0	0	0.000231000231000231	0	0	0	0	0	0	0	0.000231000231000231	0	0	0	0	0	0	0.00171600171600172	0	0.0034980034980035	0	0.000231000231000231	0.00128700128700129	0.000363000363000363	0.000495000495000495
ASV272	k__Bacteria;p__Firmicutes;c__Clostridia;o__Lachnospirales;f__Lachnospiraceae;g__[Eubacterium]_xylanophilum_group;s__	0	0	0	0	0	0	0	0	0	0	0	0	0	0	0	0	0	0	0	0	0	0	0	0	0	0	0	0	0	0	0	0	0.00161700161700162	0	0	0	0	0	0	0	0	0	0	0	0	0	0	0
ASV273	k__Bacteria;p__Bacteroidota;c__Bacteroidia;o__Bacteroidales;f__Muribaculaceae;g__;s__	0.000429000429000429	0.000891000891000891	0.000561000561000561	0.000132000132000132	0.000165000165000165	0.000264000264000264	0.000264000264000264	0.000594000594000594	9.9000099000099e-05	0.000198000198000198	0	0	0.000231000231000231	9.9000099000099e-05	0.000561000561000561	9.9000099000099e-05	0	0.000198000198000198	0	0	0	0	0	0	0	0	0	0	0	0	0.00112200112200112	0.00135300135300135	0.00108900108900109	0.00158400158400158	0.000231000231000231	0.000891000891000891	0	0.000495000495000495	0.00178200178200178	0.000429000429000429	0.00168300168300168	0.00102300102300102	0.000198000198000198	0.000561000561000561	0.000264000264000264	0.000825000825000825	0.000561000561000561	0.00066000066000066
ASV274	k__Bacteria;p__Firmicutes;c__Clostridia;o__Lachnospirales;f__Lachnospiraceae;g__Blautia;s__Lachnospiraceae_bacterium_DW59	0.00204600204600205	0	0	0	0	0	0	0	0	3.3000033000033e-05	0	0	0	0	0	0.000132000132000132	0	0	0	0.000231000231000231	0	6.6000066000066e-05	0	0	0.00260700260700261	0.000297000297000297	0	0	0.000297000297000297	0	0.00105600105600106	0.00537900537900538	0.00224400224400224	0	0.00201300201300201	0	0	0.00409200409200409	0.000495000495000495	0	0.000297000297000297	9.9000099000099e-05	0	0.00313500313500313	0	0	0	0
ASV275	k__Bacteria;p__Firmicutes;c__Clostridia;o__Lachnospirales;f__Lachnospiraceae	0	0	0	0	0	0	0	0	0	0	0	0	0	0	0	0	0	0	0	0.00313500313500313	0	0	0	0	0	0	0	0	0	0	0	0.000198000198000198	0	0	0	0	0	0	0	0	0	0	0	0	0	0	0	0
ASV276	k__Bacteria;p__Firmicutes;c__Clostridia;o__Clostridia_UCG-014;f__;g__;s__	0	0.00033000033000033	0	9.9000099000099e-05	0	0	0	0	0.000297000297000297	0	0.000297000297000297	0	0	0.000231000231000231	0	0.000627000627000627	0.00108900108900109	0	6.6000066000066e-05	0	0	0.00287100287100287	0	0.00273900273900274	0	0	0	0	0	0	0	0	0	0.00273900273900274	0.000858000858000858	0.000957000957000957	0	0.000693000693000693	0.000594000594000594	0	0.000231000231000231	0.000396000396000396	0.00066000066000066	0.00191400191400191	0.000165000165000165	0	0	0.000858000858000858
ASV277	k__Bacteria;p__Firmicutes;c__Clostridia;o__Clostridia_UCG-014;f__;g__;s__	0.000165000165000165	0.000858000858000858	0.000231000231000231	0.00168300168300168	0.000957000957000957	6.6000066000066e-05	0.00168300168300168	0	0.00033000033000033	0.000759000759000759	9.9000099000099e-05	0	0	0	3.3000033000033e-05	0	6.6000066000066e-05	0.000462000462000462	0	0	6.6000066000066e-05	0	0	0	0	0.000363000363000363	9.9000099000099e-05	0.000495000495000495	0.00118800118800119	0.000891000891000891	0	0	0	0	0.00145200145200145	0	0	0	0	0	0	0	0.0031020031020031	0	0.000726000726000726	0.000429000429000429	0.000264000264000264	0.00102300102300102
ASV278	k__Bacteria;p__Firmicutes;c__Clostridia;o__Clostridia_UCG-014;f__;g__;s__	0	0.000198000198000198	0.000495000495000495	0.00099000099000099	0.00115500115500116	0	0	0	0	0	0.00132000132000132	0	0.000858000858000858	0.000132000132000132	0.000297000297000297	0	0	0	0	0.000957000957000957	0	0	0	0	0	0	0	0	0	0	0.000297000297000297	0	0	0	0.00151800151800152	0.00105600105600106	0	0.000528000528000528	0.000627000627000627	0	0.000561000561000561	0.000594000594000594	0.00326700326700327	0	0	0	0.00115500115500116	0
ASV279	k__Bacteria;p__Firmicutes;c__Clostridia;o__Oscillospirales;f__Ruminococcaceae;g__Ruminococcus	0	0	0	0	0	0	0	0	0	0.000396000396000396	0.00244200244200244	0	0	0	0	0	0	0.00584100584100584	0	0	0	0	0	0	0.000726000726000726	0	3.3000033000033e-05	0	0	0	0.00141900141900142	0	0	0.000495000495000495	0	0.000363000363000363	0.000858000858000858	0	0	0.00165000165000165	0.00112200112200112	0.000693000693000693	0	0.00240900240900241	0	0	0.00508200508200508	0
ASV280	k__Bacteria;p__Firmicutes;c__Clostridia;o__Lachnospirales;f__Lachnospiraceae	0.000561000561000561	0	0	0	0	0	0	0	0	0	0	0.00379500379500379	0.000264000264000264	0.000726000726000726	0.000231000231000231	0	0.000231000231000231	0	3.3000033000033e-05	0	0	0.000132000132000132	0	0	0.000462000462000462	0.000198000198000198	0	0	0	0	0.000264000264000264	0.00132000132000132	0	0.000726000726000726	0.00115500115500116	0	0	0.000825000825000825	0	0.00122100122100122	6.6000066000066e-05	0	0.00118800118800119	0.000528000528000528	0	3.3000033000033e-05	0	0
ASV281	k__Bacteria;p__Bacteroidota;c__Bacteroidia;o__Bacteroidales;f__Muribaculaceae;g__;s__	0.00244200244200244	0.00537900537900538	0.0028050028050028	0.00379500379500379	0.00221100221100221	0.00999900999901	0.00214500214500214	0.00706200706200706	0.00148500148500149	0	0	0	0	0	0	0	0	0	0	0	0	0	0	0	0	0	0	0	0	0	0	0	0	0	0	0	0	0	0	0	0.00333300333300333	0.0035970035970036	0	0.00343200343200343	0.00138600138600139	0.00415800415800416	0.00415800415800416	0.00211200211200211
ASV282	k__Bacteria;p__Bacteroidota;c__Bacteroidia;o__Bacteroidales;f__Muribaculaceae;g__;s__	0.000825000825000825	0.000429000429000429	0	0	0	0	0	0.000693000693000693	0	0	0	0.00066000066000066	0	0	0.000627000627000627	0	0	0.000132000132000132	0.000396000396000396	0	0.00108900108900109	0.00132000132000132	0	0.000759000759000759	0	0	0	0.000693000693000693	0.000759000759000759	0	0.000396000396000396	0.000165000165000165	0	0.000462000462000462	0	0	0.000198000198000198	0.000462000462000462	0	0	0	0	0	0	0	0	0	0.000594000594000594
ASV283	k__Bacteria;p__Bacteroidota;c__Bacteroidia;o__Bacteroidales;f__Muribaculaceae;g__;s__	0.00188100188100188	0.000792000792000792	0.00105600105600106	0.00102300102300102	0.00066000066000066	0.00227700227700228	0.00141900141900142	0.00198000198000198	0.00161700161700162	0.00257400257400257	0	0	0	0	0.000198000198000198	0	9.9000099000099e-05	0	0	0	0	0	0	0	0	0	0	0	0	0	0.000231000231000231	0	0	0.000792000792000792	0	0	0	0	0.000561000561000561	0	0.00171600171600172	0.00141900141900142	0.00138600138600139	0.00174900174900175	0.000396000396000396	0.00132000132000132	0.00115500115500116	0.000957000957000957
ASV284	k__Bacteria;p__Bacteroidota;c__Bacteroidia;o__Bacteroidales;f__Muribaculaceae;g__;s__	0	0	0	0	0	0	0.00108900108900109	0.000858000858000858	0	0	0	0	0	0	0	0	0	0	0	0	0	0	0	0.000495000495000495	0	0	0	0.000792000792000792	0.00145200145200145	0	0	0	0	0	0	0	0	0	0	0	0	0.000528000528000528	0.000462000462000462	0.000528000528000528	0.00033000033000033	0.00066000066000066	0	0.000528000528000528
ASV285	k__Bacteria;p__Actinobacteriota;c__Actinobacteria;o__Bifidobacteriales;f__Bifidobacteriaceae;g__Bifidobacterium	0	0	0	0	0	0	0	0	0	0	0	0	0	0	0	0	0	0	0	0	0	0	0	0	0	0	0	0	0	0	0	0	0	0	0	0	0	0	0	0	0	0	0	0	0	0	0	0
ASV286	k__Bacteria;p__Firmicutes;c__Clostridia	0	0	0	0	0	0	0	0	0	0	0	0	0	0.000264000264000264	0.000198000198000198	0	0.000363000363000363	0.00191400191400191	0	0	0	0	0	0	0	0	0	0	0	0	0	0.000264000264000264	0	0	0	0	0	0	0	0.00204600204600205	0	0	0	0	0	0	0	0
ASV287	k__Bacteria;p__Firmicutes;c__Clostridia;o__Lachnospirales;f__Lachnospiraceae	0.000858000858000858	0	0	0	0	0	0	6.6000066000066e-05	0	0.00841500841500841	0	0	0	0	0.00141900141900142	0	0	3.3000033000033e-05	0	0.00122100122100122	0	0	0	0	0	0	0	0	0	0	0	0.00458700458700459	0	0	0.00145200145200145	6.6000066000066e-05	0	0	0	0	0	0	0	0	0	0	0	0
ASV288	k__Bacteria;p__Firmicutes;c__Clostridia;o__Oscillospirales;f__Oscillospiraceae;g__Intestinimonas;s__	0.000231000231000231	0.000165000165000165	0.00138600138600139	0	0	0	0	0	0.000396000396000396	0.000363000363000363	0	0.000132000132000132	0.00033000033000033	0.000198000198000198	0	0.000396000396000396	0	0	0	0.000297000297000297	0	0.00099000099000099	0	0	0.000462000462000462	0	0.000165000165000165	0.000396000396000396	0.00102300102300102	0.00105600105600106	0	0	0	0	0	0	0	0.000132000132000132	0	0	0	0.000363000363000363	0	0.00099000099000099	9.9000099000099e-05	0.000693000693000693	0.000891000891000891	0
ASV289	k__Bacteria;p__Actinobacteriota;c__Actinobacteria;o__Bifidobacteriales;f__Bifidobacteriaceae;g__Bifidobacterium	0	0	0	0	0	0	0	0	0	0	0.00224400224400224	0.000462000462000462	0	0	0.00108900108900109	0.000759000759000759	0	0	0.00112200112200112	0	0	0	0	0	0	0	0	0	0	0	0	0	0	0	0	0	0	0	0	0	0	0	0	0	0	0	0	0
ASV290	k__Bacteria;p__Proteobacteria;c__Gammaproteobacteria;o__Burkholderiales;f__Alcaligenaceae;g__Achromobacter	0	0.000198000198000198	0.00066000066000066	6.6000066000066e-05	0	0	0	0	0	0	0.00402600402600403	0	0	0	0	0	0	0.000363000363000363	0	0	0	0	0	0.0062040062040062	0	3.3000033000033e-05	0	0	0	0	0	0	0.00135300135300135	0.000429000429000429	0.000528000528000528	0	0	0	0	0.0196020196020196	0	0	0	0	0	0	0	0
ASV291	k__Bacteria;p__Firmicutes;c__Clostridia;o__Clostridia_UCG-014;f__;g__;s__	0	0	0	0	0	0	0	0	0	0	0	0	0	0	0	0	0	0	0	0.000825000825000825	0.000462000462000462	0.00145200145200145	0.00066000066000066	0.00141900141900142	0	0.00184800184800185	0.000363000363000363	0.000924000924000924	0.00099000099000099	0.00148500148500149	0	0	0	0	0	0	0	0	0	0	0	0	0	0	0	0	0	0
ASV292	k__Bacteria;p__Patescibacteria;c__Saccharimonadia;o__Saccharimonadales;f__Saccharimonadaceae;g__Candidatus_Saccharimonas;s__	0	0	0	0	0	0	0	0	0	0	0.00224400224400224	0	0.000495000495000495	0.000396000396000396	0	0	0.00191400191400191	0.000495000495000495	0.000528000528000528	0.00227700227700228	0	0	0	0	0	0	0	0	0	0	0.000363000363000363	0	0	0.00138600138600139	0.00099000099000099	0.000132000132000132	0	0	0	0.00221100221100221	0	0	0	0	0	0	0	0
ASV293	k__Bacteria;p__Bacteroidota;c__Bacteroidia;o__Bacteroidales;f__Muribaculaceae;g__;s__	0.00122100122100122	0.00112200112200112	0.000627000627000627	0.000528000528000528	0.00033000033000033	0.000825000825000825	0.000231000231000231	0.00108900108900109	0.000363000363000363	0	0	0	0	0	0	0	0	0	0	0	0	0	0	0	0	0	0	0	0	0	0	0	0	0	0	0	0	0	0	0	0.00244200244200244	0.00214500214500214	0.00115500115500116	0.00125400125400125	0.00105600105600106	0.00132000132000132	0.00135300135300135	0.00201300201300201
ASV294	k__Bacteria;p__Bacteroidota;c__Bacteroidia;o__Bacteroidales;f__Muribaculaceae;g__;s__	0.00155100155100155	0.000198000198000198	0.000561000561000561	0.000693000693000693	0.00115500115500116	0.00326700326700327	0.00270600270600271	0.00250800250800251	0.00221100221100221	0.00603900603900604	0	0	0	0	0	0	0	0	0	0	0	0	0	0	0	0	0	0	0	0	0.000693000693000693	0.000594000594000594	0	0.00066000066000066	0.00122100122100122	0.00145200145200145	0	0.000825000825000825	0.00151800151800152	0	0.000792000792000792	0.00115500115500116	0.0036960036960037	0.000396000396000396	0.00204600204600205	0.0028050028050028	0.00125400125400125	0.00465300465300465
ASV295	k__Bacteria;p__Desulfobacterota;c__Desulfovibrionia;o__Desulfovibrionales;f__Desulfovibrionaceae;g__Desulfovibrio;s__	0	0	0	0	0	0	0	0	0	0	0.00115500115500116	0.00099000099000099	0.000825000825000825	0.00066000066000066	0.000198000198000198	0	0	0	0.000198000198000198	0	0	0	0	0	0	0	0	0	0	0	0.00372900372900373	0	0	0.000132000132000132	0.00102300102300102	0	0	0.0029040029040029	0	0	0	0	0	0	0	0	0	0
ASV296	k__Bacteria;p__Firmicutes;c__Clostridia;o__Lachnospirales;f__Lachnospiraceae;g__Lachnospiraceae_NK4A136_group	0.000462000462000462	0.000396000396000396	0.000231000231000231	0	0.000297000297000297	0	0	0	0	0	0	0.00313500313500313	0.00112200112200112	0.00105600105600106	0.000396000396000396	0	0	0.000297000297000297	0	0	0	0.000132000132000132	0	0	0.000429000429000429	0.000198000198000198	0	0	0	0	0.000957000957000957	0.00580800580800581	0	0	0.000957000957000957	0	0	0.00161700161700162	0	0.00135300135300135	0	0	0	0	0	0	0	0
ASV297	k__Bacteria;p__Bacteroidota;c__Bacteroidia;o__Bacteroidales;f__Muribaculaceae;g__;s__	0.00112200112200112	0.000297000297000297	0.000759000759000759	0.000891000891000891	0.00105600105600106	0.00293700293700294	0.00287100287100287	0.00237600237600238	0.00254100254100254	0.00561000561000561	0	0	0	0	0	0	0	0	0	0	0	0	0	0	0	0	0	0	0	0	0.000957000957000957	0.00066000066000066	0.000528000528000528	0.000561000561000561	0.000726000726000726	0.000462000462000462	0	0.000957000957000957	0.00158400158400158	0.000132000132000132	0.000396000396000396	0.00141900141900142	0.00323400323400323	0.000264000264000264	0.00168300168300168	0.00224400224400224	0.00122100122100122	0.00508200508200508
ASV298	k__Bacteria;p__Bacteroidota;c__Bacteroidia;o__Bacteroidales;f__Rikenellaceae;g__Rikenellaceae_RC9_gut_group;s__	0	0	0.000462000462000462	0	0	0	0	0	0	0	0	0	0	0.000396000396000396	0.000825000825000825	0	0	0	0	0.000462000462000462	0	0	0	0	0	0	0	0	0	0	0.000561000561000561	0	0.00402600402600403	0.00234300234300234	0	0	0	0	0	0	0	0	0	0	0	0	0	0
ASV299	k__Bacteria;p__Firmicutes;c__Clostridia;o__Lachnospirales;f__Lachnospiraceae;g__Lachnospiraceae_UCG-006;s__	0.000264000264000264	0.00033000033000033	0.00033000033000033	6.6000066000066e-05	0	0	9.9000099000099e-05	0	0.000924000924000924	0.000924000924000924	0.000858000858000858	0.000297000297000297	0.000528000528000528	0.000165000165000165	0.000165000165000165	0	0.000132000132000132	0	0	0.000132000132000132	3.3000033000033e-05	0	0	0	0.000264000264000264	0.000231000231000231	0.000165000165000165	0.000132000132000132	0.000165000165000165	6.6000066000066e-05	0.00105600105600106	0.00105600105600106	0	6.6000066000066e-05	0.00099000099000099	0	0	0.000693000693000693	0	0	0	0	0.000924000924000924	0.00221100221100221	0	0.000231000231000231	0.00128700128700129	0.000132000132000132
ASV300	k__Bacteria;p__Bacteroidota;c__Bacteroidia;o__Bacteroidales;f__Muribaculaceae;g__;s__	0	0	0	0	0	0	0	0	0	0	0	0	0	0	0	0	0	0	0.00201300201300201	0.00128700128700129	0	0	0	0	0	0	0	0	0	0	0.00181500181500182	0.000594000594000594	0.000957000957000957	0.00207900207900208	0.00168300168300168	0.000297000297000297	0	0.00204600204600205	0.00115500115500116	0.000495000495000495	0	0	0	0	0	0	0	0
ASV301	k__Bacteria;p__Firmicutes;c__Clostridia;o__Clostridia_UCG-014;f__;g__;s__	0	0.00425700425700426	0.00240900240900241	0	0	0.000693000693000693	0	0	0.000165000165000165	0	0.00250800250800251	0	0.00293700293700294	0	0.000495000495000495	0	0.00379500379500379	0.00181500181500182	0	0.000858000858000858	0	0	0	0	0	0	0	0	0	0	0.000858000858000858	0	0	0	0.00112200112200112	0	0	0.000363000363000363	0	0.000627000627000627	0	0	0.000297000297000297	0	0	0	0	0
ASV302	k__Bacteria;p__Firmicutes;c__Clostridia;o__Lachnospirales;f__Lachnospiraceae	0.00145200145200145	0.000297000297000297	0.000231000231000231	6.6000066000066e-05	0.000198000198000198	0	3.3000033000033e-05	0	0.000165000165000165	0	0	0.000462000462000462	0	9.9000099000099e-05	0	0	0	0	0	0.000396000396000396	0	0	0	0	0.000165000165000165	0	0	0	0	0	0.00201300201300201	0.00508200508200508	0.000594000594000594	0.00108900108900109	0.00379500379500379	0	0.000396000396000396	0.000792000792000792	9.9000099000099e-05	0.000792000792000792	0	0	0	0.000858000858000858	0	0	0	0
ASV303	k__Bacteria;p__Firmicutes;c__Clostridia;o__Oscillospirales;f__Oscillospiraceae	6.6000066000066e-05	0	0.000132000132000132	0	0	6.6000066000066e-05	0	0	0	0	0	0	0.000231000231000231	0.000165000165000165	9.9000099000099e-05	0	0	0.000132000132000132	0	0.00135300135300135	0	0	0	0	0	0	0	0.000132000132000132	0.00191400191400191	0.000132000132000132	0.000297000297000297	0.000297000297000297	0	6.6000066000066e-05	0	0	0	0	0	0	0	0	0	0.00033000033000033	0	0	0.000264000264000264	0
ASV304	k__Bacteria;p__Firmicutes;c__Clostridia;o__Clostridia_UCG-014;f__;g__;s__	0	0	0	0	0	0	0	0	0	0	0.000594000594000594	0	0	0.000825000825000825	0.000396000396000396	0	0.000759000759000759	0	0	0.000726000726000726	0	0	0	0	0	0	0	0	0	0	0.00108900108900109	0.000231000231000231	0	0	0.000264000264000264	0	0.000528000528000528	0	0	0	0	0	0	0	0	0	0	0
ASV305	k__Bacteria;p__Firmicutes;c__Clostridia;o__Oscillospirales;f__Oscillospiraceae;g__Oscillibacter	0.000627000627000627	0.00306900306900307	0.000396000396000396	0.00033000033000033	0	0.000198000198000198	0	0	0.000264000264000264	0.000759000759000759	0.00115500115500116	0.000165000165000165	0.000693000693000693	0.000726000726000726	0	0	0	0.000231000231000231	0	0	0	0.000396000396000396	0	0	0	0.000198000198000198	0.000132000132000132	0.000165000165000165	0.000165000165000165	0	0	0.000561000561000561	0	0.000198000198000198	0.000528000528000528	0	0	0.00033000033000033	0	0	0	0	9.9000099000099e-05	0	0	0	0.000297000297000297	0
ASV306	k__Bacteria;p__Actinobacteriota;c__Coriobacteriia;o__Coriobacteriales;f__Eggerthellaceae;g__Enterorhabdus	0.000297000297000297	9.9000099000099e-05	0.000165000165000165	0	0	0.000297000297000297	9.9000099000099e-05	0	0	0	0.000495000495000495	0.000231000231000231	0	0.000363000363000363	0.00033000033000033	0.00033000033000033	0.000132000132000132	0.000264000264000264	6.6000066000066e-05	0.000132000132000132	0.000264000264000264	0.000165000165000165	0	0	0.000759000759000759	0.000462000462000462	0.000396000396000396	0	0	0.000759000759000759	0.000198000198000198	0.000561000561000561	0	0.000792000792000792	0	0.000132000132000132	0	0.000132000132000132	0.000396000396000396	0	0.000198000198000198	0.000132000132000132	0	6.6000066000066e-05	0	0	0	0
ASV307	k__Bacteria;p__Firmicutes;c__Clostridia;o__Lachnospirales;f__Lachnospiraceae	0.00066000066000066	0.000627000627000627	0.000297000297000297	9.9000099000099e-05	3.3000033000033e-05	0	0	0	0.00155100155100155	0.000231000231000231	0	0.000924000924000924	3.3000033000033e-05	0	0	0	9.9000099000099e-05	0	0	0	0	0	0	0	0	6.6000066000066e-05	3.3000033000033e-05	0	0.000396000396000396	9.9000099000099e-05	0	0	0.000363000363000363	0	0	0	0	0	0	0	0	0	0.000231000231000231	0.00122100122100122	3.3000033000033e-05	0.00033000033000033	0.0032010032010032	0
ASV308	k__Bacteria;p__Bacteroidota;c__Bacteroidia;o__Bacteroidales;f__Muribaculaceae;g__;s__	0.00141900141900142	0.00115500115500116	0.000759000759000759	0.00122100122100122	0.00099000099000099	0.00115500115500116	0.000957000957000957	0.000693000693000693	0.000924000924000924	0.00138600138600139	0	0	0	0	0	0	0	0	0	0	0	0	0	0	0	0	0	0	0	0	0	0	0	0	0	0	0	0	0	0	0.00191400191400191	0.00158400158400158	0.000594000594000594	0	0.00066000066000066	0.00112200112200112	0.000594000594000594	0.00122100122100122
ASV309	k__Bacteria;p__Bacteroidota;c__Bacteroidia;o__Bacteroidales;f__Bacteroidaceae;g__Bacteroides	0	0	0	0	0	0	0	0	0	0	0	0	0	0	0	0	0	0	0	0	0.000726000726000726	0.00135300135300135	0	0.00122100122100122	0	0.000165000165000165	0.000198000198000198	0	0	0	0	0	0	0	0	0	0	0	0	0	0	0	0	0	0	0	0	0
ASV310	k__Bacteria;p__Firmicutes;c__Clostridia;o__Oscillospirales;f__Oscillospiraceae	0.000759000759000759	0.000693000693000693	0.000264000264000264	0	0	0	0	0	0.000429000429000429	0	0	0	0	0.00033000033000033	0	0	0	0.000561000561000561	0	0	0	0.000132000132000132	0	0	0	0	0	0	0	0	0.000396000396000396	0	0	0	0	0	0	0	0	0	0	0	0.000396000396000396	0.000396000396000396	0	0.000132000132000132	0.000561000561000561	0
ASV311	k__Bacteria;p__Firmicutes;c__Clostridia;o__Clostridia_UCG-014;f__;g__;s__	0	0.00198000198000198	0	0.000528000528000528	0.000429000429000429	0	0	0.000594000594000594	0	0	0	0	0	0	0	0	0.000231000231000231	0.000495000495000495	0	0	0.000297000297000297	0	0	0	0	0	0	0	0	0	0.000198000198000198	0	0	0	0	0.00112200112200112	0	0	0	0.00105600105600106	0	0.000264000264000264	0	0	0	0	0	0.000132000132000132
ASV312	k__Bacteria;p__Firmicutes;c__Clostridia;o__Lachnospirales;f__Lachnospiraceae	0.0033990033990034	0	0	0	0	0	0	0	0	0	0	0	0	3.3000033000033e-05	9.9000099000099e-05	0	0	0	0	0	0	0	0	0	0	0	0	0.000132000132000132	0.000561000561000561	0.000132000132000132	0	0	0	0	0	0	0	0	0	0	6.6000066000066e-05	0	0	0.000231000231000231	0	6.6000066000066e-05	0	0
ASV313	k__Bacteria;p__Bacteroidota;c__Bacteroidia;o__Bacteroidales;f__Muribaculaceae;g__;s__	0.000528000528000528	0.000396000396000396	0.00033000033000033	0.00102300102300102	0.000627000627000627	0.00237600237600238	0.000792000792000792	0.000429000429000429	0.000726000726000726	0.00148500148500149	0	0	0	0	0	0	0	0.000165000165000165	0.000429000429000429	0	0	0	0	0	0	0	0	0	0	0	0.000231000231000231	0	0	0.000165000165000165	0	0	0	0	0	0	0.000561000561000561	0.00125400125400125	0.000924000924000924	0.000627000627000627	0.000363000363000363	0.00135300135300135	0.000693000693000693	0.000792000792000792
ASV314	k__Bacteria;p__Actinobacteriota;c__Actinobacteria;o__Propionibacteriales;f__Propionibacteriaceae;g__Cutibacterium	0	3.3000033000033e-05	0	0	0	0	0	0	0	0	0	0	0	0	0	0	0	0	0	0	0	0	0.0226380226380226	0.00726000726000726	0	0	0	0	0	0	0	0	0.000429000429000429	0	0	0.000165000165000165	0.0165330165330165	0	0	0	0	0	0	0	0	0	0	0
ASV315	k__Bacteria;p__Firmicutes;c__Clostridia;o__Lachnospirales;f__Lachnospiraceae	0	0	0	9.9000099000099e-05	0.000297000297000297	0	0	0	0.000462000462000462	0.000528000528000528	9.9000099000099e-05	0.000528000528000528	0.000165000165000165	0.000264000264000264	0.000264000264000264	0	0	0	9.9000099000099e-05	0	0	9.9000099000099e-05	0	0	0	0	0	0.000495000495000495	0.000462000462000462	0.000165000165000165	0	0	0	0	0	0	0	0	0	0	0	0	0	0.000363000363000363	0	0	0.000429000429000429	0
ASV316	k__Bacteria;p__Firmicutes;c__Clostridia;o__Clostridia_vadinBB60_group;f__;g__;s__	0.000363000363000363	0.00188100188100188	0.00346500346500346	0	0	0.000528000528000528	0	0	0.00033000033000033	0.000198000198000198	0	0	0	0	0	0	0	0	0	6.6000066000066e-05	9.9000099000099e-05	0	0	0	0	0	0	0	0	0	0	0	0	0	0	0	0	9.9000099000099e-05	0	0	0.000198000198000198	0.000165000165000165	0.00066000066000066	0.00115500115500116	0	0.000132000132000132	6.6000066000066e-05	0
ASV317	k__Bacteria;p__Proteobacteria;c__Alphaproteobacteria;o__Rhodospirillales;f__;g__;s__	0	0	0	0	0	0	0	0	0	0	0.00033000033000033	0.000891000891000891	0.000132000132000132	0.000297000297000297	0.000231000231000231	0.00033000033000033	0.00158400158400158	0.000495000495000495	0.000561000561000561	0.00033000033000033	0	0	0	0	0	0	0	0	0	0	0.00471900471900472	0.000693000693000693	0.00221100221100221	0.000396000396000396	0.00405900405900406	0.00409200409200409	0.000561000561000561	0.000495000495000495	0.00636900636900637	0.000561000561000561	0	0	0	0	0	0	0	0
ASV318	k__Bacteria;p__Bacteroidota;c__Bacteroidia;o__Bacteroidales;f__Muribaculaceae;g__;s__	0	0	0	0	0	0	0	0	0	0	0	0	0	0	0	0	0	0	0.00198000198000198	0.00132000132000132	0	0	0	0	0	0	0	0	0	0	0.00168300168300168	0.000792000792000792	0	0.00188100188100188	0.00135300135300135	0.000693000693000693	0	0.00151800151800152	0.00102300102300102	0	0	0	0	0	0	0	0	0
ASV319	k__Bacteria;p__Bacteroidota;c__Bacteroidia;o__Bacteroidales;f__Muribaculaceae;g__;s__	0.000462000462000462	0.000297000297000297	0.000363000363000363	0.00102300102300102	0.000627000627000627	0.00247500247500247	0.000924000924000924	0	0.000627000627000627	0.00148500148500149	0	0	0	0	0	0	0	0	0	0	0	0	0	0	0	0	0	0	0	0	0	0.000462000462000462	0	0.000165000165000165	0	0	0	0	0	0	0	0.00102300102300102	0	0.00066000066000066	0	0.00158400158400158	0.000726000726000726	0.000693000693000693
ASV320	k__Bacteria;p__Firmicutes;c__Clostridia;o__Clostridia_UCG-014;f__;g__;s__	0	0	0.000396000396000396	0.00333300333300333	0.00254100254100254	0.00191400191400191	0	0	0.000462000462000462	0.000627000627000627	0	0	0	0	0	0	0	0	0	0	0	0	0	0	0	0	0	0	0	0	0.000132000132000132	0	0.000132000132000132	0	0.000594000594000594	0	0	0.000198000198000198	0.000165000165000165	0	0.00118800118800119	0	0.0207570207570208	0	0	0	0.000132000132000132	0
ASV321	k__Bacteria;p__Firmicutes;c__Bacilli;o__Erysipelotrichales;f__Erysipelotrichaceae;g__;s__	0.000198000198000198	0.000396000396000396	0.00033000033000033	0.00066000066000066	0.000627000627000627	0	9.9000099000099e-05	0.000165000165000165	0.000132000132000132	0.000132000132000132	0	0	0	0.000165000165000165	0	0	0.00033000033000033	0.000396000396000396	0.000495000495000495	0.000495000495000495	0	0	0	0	0	0	0	0	0	0	0	0	0	0	0	0	0.000462000462000462	3.3000033000033e-05	0	0	0.000792000792000792	0.000693000693000693	0.000363000363000363	0	0.000924000924000924	0.000495000495000495	9.9000099000099e-05	0.000693000693000693
ASV322	k__Bacteria;p__Bacteroidota;c__Bacteroidia;o__Bacteroidales;f__Muribaculaceae;g__;s__	0	0	0	0	0	0	0	0	0	0	0.000363000363000363	0.000198000198000198	0.000132000132000132	0.000165000165000165	0.000429000429000429	0.000495000495000495	0.000462000462000462	6.6000066000066e-05	0.000132000132000132	0.000198000198000198	0	0	0	0	0	0	0	0	0	0	0.00105600105600106	0.000759000759000759	0	0.00178200178200178	0.000396000396000396	0.000264000264000264	0	9.9000099000099e-05	0.000264000264000264	0.000297000297000297	0	0	0	0	0	0	0	0
ASV323	k__Bacteria;p__Firmicutes;c__Bacilli;o__Erysipelotrichales;f__Erysipelotrichaceae;g__;s__	0	0	0	0	0	0	0	0	0	0	0.000957000957000957	0	0	0.000198000198000198	0	0	0	0	0.00168300168300168	0.00105600105600106	0	0	0	0	0	0	0	0	0	0	0	0	0.000363000363000363	0	0.000495000495000495	0.00174900174900175	0	0.000297000297000297	0	0	0	0	0	0	0	0	0	0
ASV324	k__Bacteria;p__Firmicutes;c__Clostridia;o__Oscillospirales;f__Oscillospiraceae;g__Colidextribacter	0.000561000561000561	0.000792000792000792	0	0	0	0.000528000528000528	0	0	0	0	0	0.000231000231000231	0	0.000759000759000759	0.000297000297000297	0	0	0	0	0.000759000759000759	0	0	0	0	0.000462000462000462	0	0.000396000396000396	0	0	0	0	0.000825000825000825	0	0.000264000264000264	0.000231000231000231	0	0	0	0	0	0	0	0	0	0	0	0.000429000429000429	0
ASV325	k__Bacteria;p__Firmicutes;c__Clostridia;o__Lachnospirales;f__Lachnospiraceae	0	0	0	0	0	0	0	0	0	0	0.000561000561000561	0	0.000858000858000858	0.000759000759000759	0.00323400323400323	0	0	0.000264000264000264	0.000198000198000198	0.000429000429000429	0	0	0	0	0	0	0	0	0	0	0.00201300201300201	0.00537900537900538	0.000396000396000396	3.3000033000033e-05	0	0.000396000396000396	0	0.00257400257400257	0.000495000495000495	0	0	0	0	0	0	0	0	0
ASV326	k__Bacteria;p__Firmicutes;c__Clostridia;o__Oscillospirales;f__Oscillospiraceae	0.000132000132000132	0	0.000363000363000363	0	0	0	0	0	0	0.000957000957000957	0	0	0.000396000396000396	0.000363000363000363	0	0	0.000198000198000198	0	0	0	0	0	0	0	0	0	0	0	0	0	0	0	0	0	0	0.000165000165000165	0	0.000297000297000297	0.000561000561000561	0	0	0.000165000165000165	0.000198000198000198	0.00132000132000132	0	0	0	0
ASV327	k__Bacteria;p__Firmicutes;c__Clostridia;o__Clostridia_UCG-014;f__;g__;s__	0	0	0	0	0	0	0	0	0	0	0.00135300135300135	0	0	0	0.000132000132000132	0	0	0	0	0	0	0	0	0	0	0	0	0	0	0	0	0	0	0	0.00108900108900109	0	0.000627000627000627	0	0	0	0	0	0	0	0	0	0	0
ASV328	k__Bacteria;p__Bacteroidota;c__Bacteroidia;o__Bacteroidales;f__Muribaculaceae;g__;s__	0	0	0	0	0	0	0	0	0	0	0	0	0	0	0	0	0	0.00168300168300168	0	0.000561000561000561	0	0	0	0	0	0	0	0	0	0	0.0029040029040029	0	0	0.000495000495000495	0.000561000561000561	0.000528000528000528	0.000264000264000264	0.000759000759000759	0.00128700128700129	0.00148500148500149	0	0	0	0	0	0	0	0
ASV329	k__Bacteria;p__Firmicutes;c__Clostridia;o__Lachnospirales;f__Lachnospiraceae;g__Lachnospiraceae_NK4A136_group;s__	6.6000066000066e-05	0	0	0	0	0	0	0	0	0	0	0	0	0	0	0	0	0	0	0	0	0.000462000462000462	0	0	0	0.000264000264000264	0	0.000594000594000594	0.0028050028050028	0.000198000198000198	6.6000066000066e-05	0.000363000363000363	0	0	9.9000099000099e-05	0	0	0	0	0	0.000462000462000462	0.000198000198000198	0	0.000693000693000693	0	0	0.000363000363000363	0
ASV330	k__Bacteria;p__Firmicutes;c__Bacilli;o__Lactobacillales;f__Lactobacillaceae	0	0	0	0	0	0	0	0	0	0	0.00138600138600139	0.00122100122100122	0	0	0	0	0	0	0	0	0	0	0	0	0	0	0	0	0	0	0	0	0	0	0.011979011979012	0.00099000099000099	0	0	0	0	0	0	0	0	0	0	0	0
ASV331	k__Bacteria;p__Firmicutes;c__Clostridia;o__Clostridia_UCG-014;f__;g__;s__	0	0	0	0	0	0.000198000198000198	0.000627000627000627	0	0	0	0.000429000429000429	0	0	3.3000033000033e-05	0	0	0	0	0	0	0	0	0	0	0	0	0	0	0	0	0	0	0	0	0.000297000297000297	0.00033000033000033	0	0	0	0.00462000462000462	0	0.00033000033000033	0.000396000396000396	0	0.000957000957000957	0	0.000198000198000198	0.00125400125400125
ASV332	k__Bacteria;p__Firmicutes;c__Clostridia;o__Lachnospirales;f__Lachnospiraceae;g__Lachnospiraceae_NK4A136_group;s__	0.00231000231000231	0	0	0	0.000231000231000231	0	0	0	0.00033000033000033	0.000198000198000198	0	0	0	0.000792000792000792	0	0	0	0	0	0	0	0.00125400125400125	0	0	0	0	0	0.000726000726000726	0.00141900141900142	0	0	0.000858000858000858	0	0	0	0	0	0	0	0	0	0	0	0.00191400191400191	0	0	0	0
ASV333	k__Bacteria;p__Bacteroidota;c__Bacteroidia;o__Bacteroidales;f__Muribaculaceae;g__;s__	0	0	0	0	0	0	0	0	0	0	0.000132000132000132	0.00135300135300135	0.000759000759000759	0.000528000528000528	0.00099000099000099	0.000858000858000858	0.000132000132000132	0.000132000132000132	0.000198000198000198	0.000264000264000264	0	0	0	0	0	0	0	0	0	0	0.000396000396000396	0.000264000264000264	0	0.000495000495000495	0.00112200112200112	0.000495000495000495	0	9.9000099000099e-05	0.000396000396000396	0.000198000198000198	0	0	0	0	0	0	0	0
ASV334	k__Bacteria;p__Bacteroidota;c__Bacteroidia;o__Bacteroidales;f__Rikenellaceae;g__Alistipes;s__Alistipes_sp_cv1	0	0	0	0	0	0	0	0	0	0	0.00105600105600106	0.000264000264000264	0.000792000792000792	0.000594000594000594	0.000132000132000132	9.9000099000099e-05	0.00033000033000033	0.00102300102300102	0	9.9000099000099e-05	0.000429000429000429	0.000198000198000198	0	0	0	3.3000033000033e-05	0.000165000165000165	0	0	0	0.000165000165000165	0.000132000132000132	0	0.000528000528000528	0.00174900174900175	0.00165000165000165	0	0.000165000165000165	0.000396000396000396	0	0	0	0	0	0	0	0	0
ASV335	k__Bacteria;p__Firmicutes;c__Clostridia;o__Lachnospirales;f__Lachnospiraceae	0	0	0	0	0	0	0	0	0	0	0	0	0	0	0	0	0	0	0	0.000297000297000297	0	0	0	0	0	0	0	0	0	0	0.00033000033000033	0.000231000231000231	0.000264000264000264	0	6.6000066000066e-05	0	0	0	0	0	0	0	0	0	0	0	0	0
ASV336	k__Bacteria;p__Firmicutes;c__Clostridia;o__Oscillospirales;f__Oscillospiraceae	0.000528000528000528	0.000594000594000594	0	0	0	0	0	0	9.9000099000099e-05	0	0	0.000198000198000198	0	0.000363000363000363	0	0	0.000132000132000132	0	0	0.000264000264000264	0	0.000198000198000198	0	0	0	0	0	0	6.6000066000066e-05	0	0.00033000033000033	0.000462000462000462	0	0	0	0	0	9.9000099000099e-05	0	0	0	0	9.9000099000099e-05	0.000429000429000429	0	0	0.000231000231000231	0.000165000165000165
ASV337	k__Bacteria;p__Firmicutes;c__Clostridia;o__Lachnospirales;f__Lachnospiraceae	0.00151800151800152	0.000363000363000363	0.000825000825000825	0.000231000231000231	0	0	0	0	0.00165000165000165	0	0	0.000561000561000561	0	0.000165000165000165	0	0	6.6000066000066e-05	0	3.3000033000033e-05	0.000231000231000231	0	6.6000066000066e-05	0	0	3.3000033000033e-05	0	0	0	0.000198000198000198	0.000165000165000165	0.000495000495000495	9.9000099000099e-05	0	0	0.000594000594000594	0	0	0.00066000066000066	0	0.00141900141900142	0	3.3000033000033e-05	0.000297000297000297	0.00181500181500182	0	0	0	0
ASV338	k__Bacteria;p__Bacteroidota;c__Bacteroidia;o__Bacteroidales;f__Muribaculaceae;g__;s__	0	0	0	0	0	0	0	0	0	0	0.00145200145200145	0.00171600171600172	0.00128700128700129	0.000561000561000561	0.00174900174900175	0.00145200145200145	0	0	0	0	0	0	0	0	0	0	0	0	0	0	0	0	0	0	0	0	0	0	0	0	0	0	0	0	0	0	0	0
ASV339	k__Bacteria;p__Firmicutes;c__Clostridia;o__Clostridia_UCG-014;f__;g__;s__	0	0.000165000165000165	0	0.000396000396000396	0.000561000561000561	0	0	0	0	0	0	0	0	0.000462000462000462	0	0	0	0	0.000462000462000462	0.00178200178200178	0	0	0	0	0	0	0	0	0	0	0.000264000264000264	0	0	0	0.000759000759000759	0	0	0	0	0.000957000957000957	0.000132000132000132	0	0	0.000825000825000825	0	0.000495000495000495	0	0
ASV340	k__Bacteria;p__Firmicutes;c__Clostridia;o__Lachnospirales;f__Lachnospiraceae	0.000462000462000462	0.000264000264000264	0.000264000264000264	6.6000066000066e-05	9.9000099000099e-05	0	6.6000066000066e-05	0	0.000297000297000297	0	0	0.00033000033000033	0	0.000198000198000198	0	0	0.000132000132000132	0	0	0	0	0.000165000165000165	0	0	0.000363000363000363	0.000132000132000132	0.000264000264000264	6.6000066000066e-05	0.00066000066000066	0.000462000462000462	0.000231000231000231	0.000627000627000627	0	0.00033000033000033	0.000198000198000198	0.000231000231000231	0	0.00066000066000066	0.000165000165000165	0	0.000297000297000297	9.9000099000099e-05	0.000132000132000132	0.000528000528000528	0	0	0.000462000462000462	0
ASV341	k__Bacteria;p__Bacteroidota;c__Bacteroidia;o__Bacteroidales;f__Muribaculaceae;g__;s__	0.000594000594000594	0.000759000759000759	0.000792000792000792	0.000495000495000495	0.000627000627000627	0.000825000825000825	0.00128700128700129	0.000726000726000726	0.000792000792000792	0.00118800118800119	0	0	0	0	0	0	0	0	0	0	0	0	0	0	0	0	0	0	0	0	0	0	0	0	0	0	0	0	0	0	0.000825000825000825	0.00066000066000066	0.000693000693000693	0.000297000297000297	0.000528000528000528	0.000726000726000726	0.000231000231000231	0.00128700128700129
ASV342	k__Bacteria;p__Firmicutes;c__Clostridia;o__Peptococcales;f__Peptococcaceae;g__;s__	0.000264000264000264	3.3000033000033e-05	0.000132000132000132	0	0	9.9000099000099e-05	0	0	0	0	0	0	0	0.000363000363000363	0	0	0.000132000132000132	0	0	0	0	0.000198000198000198	0	0	0	0	0	6.6000066000066e-05	0.000363000363000363	0.000165000165000165	3.3000033000033e-05	0.000198000198000198	0	3.3000033000033e-05	0.000528000528000528	0.000297000297000297	0	0.000231000231000231	0	0.000396000396000396	9.9000099000099e-05	0	0.000231000231000231	0.000231000231000231	0	0	0.00033000033000033	0
ASV343	k__Bacteria;p__Actinobacteriota;c__Coriobacteriia;o__Coriobacteriales;f__Eggerthellaceae;g__Enterorhabdus	0	0	0	0	0	0	0	0	0	0	0.000495000495000495	0	0	0.000198000198000198	0	0.00033000033000033	0	0	0	0	0	0	0	0	0.00141900141900142	0.000594000594000594	0.000693000693000693	0.000264000264000264	0.000396000396000396	0.00132000132000132	0.000198000198000198	0	0	0.000231000231000231	0.000231000231000231	0	0	0	0	0	0	0	0	0	0	0	0	0
ASV344	k__Bacteria;p__Firmicutes;c__Clostridia;o__Oscillospirales;f__Oscillospiraceae	0.000132000132000132	0.000297000297000297	0.000396000396000396	0	0	0	0	0	0	0.000297000297000297	0	0.000132000132000132	0	0	0	0	0	0.000132000132000132	0	0.000429000429000429	0	0.000165000165000165	0	0	0.000264000264000264	0	0.000231000231000231	0	0.000132000132000132	0	0	0	0	6.6000066000066e-05	0	9.9000099000099e-05	0	0.000198000198000198	0	0	6.6000066000066e-05	0	0	0.000792000792000792	0	0	0.000231000231000231	0
ASV345	k__Bacteria;p__Firmicutes;c__Clostridia;o__Oscillospirales;f__Ruminococcaceae;g__Anaerotruncus;s__	0.000231000231000231	0.000495000495000495	0.000594000594000594	9.9000099000099e-05	3.3000033000033e-05	0	0	0	0.000627000627000627	6.6000066000066e-05	0	0.000231000231000231	0	3.3000033000033e-05	0.000132000132000132	0	0	0	0	3.3000033000033e-05	6.6000066000066e-05	3.3000033000033e-05	0	0	6.6000066000066e-05	0	0	0	0.00033000033000033	0	0	0	0	0.000198000198000198	0	0	0	0	0	0.000363000363000363	3.3000033000033e-05	0	0	0.00132000132000132	0	0	0.00165000165000165	0
ASV346	k__Bacteria;p__Firmicutes;c__Clostridia;o__Clostridia_UCG-014;f__;g__;s__	0	3.3000033000033e-05	0	0	0	0	0.00174900174900175	0	0	0	0	0	0	0.000231000231000231	0	0.000462000462000462	6.6000066000066e-05	0	0	0.000297000297000297	0	0	0	0	0	6.6000066000066e-05	0	0	0	0	0	9.9000099000099e-05	0	0.000165000165000165	0.000693000693000693	0.00214500214500214	0	9.9000099000099e-05	0.000198000198000198	0	0	0.00033000033000033	0.000462000462000462	0	0	0	0	0
ASV347	k__Bacteria;p__Firmicutes;c__Clostridia;o__Clostridia_UCG-014;f__;g__;s__	0	0	0	0	0	0	0	0	0	0	0	0	0	0	0	0	0	0	0	0	0	0	0	0	0	0.00221100221100221	0	0	0	0	0	0.000594000594000594	0	3.3000033000033e-05	0.00260700260700261	0.00313500313500313	0.000396000396000396	0	0	0	0	0	0.000363000363000363	0	0.00283800283800284	0.00115500115500116	0.00346500346500346	0.00260700260700261
ASV348	k__Bacteria;p__Firmicutes;c__Clostridia;o__Oscillospirales;f__Oscillospiraceae;g__Colidextribacter	0	0	0	0	0	0	0	0	0	0	0.000297000297000297	0	0.00099000099000099	0.000462000462000462	0	0	0	0.000924000924000924	0	0.00099000099000099	0	0	0	0	0.000429000429000429	9.9000099000099e-05	0.000462000462000462	0	0	0.00033000033000033	0	0.00118800118800119	0	0.000132000132000132	0	0	0	0.00033000033000033	0	0	0	0	0	0	3.3000033000033e-05	0	0.000594000594000594	0
ASV349	k__Bacteria;p__Firmicutes;c__Clostridia;o__Clostridia_vadinBB60_group;f__;g__;s__	0	0	0	0	0	0	0	0	0	0	0.000132000132000132	3.3000033000033e-05	0	0.000264000264000264	0.000363000363000363	0.000264000264000264	0.000297000297000297	9.9000099000099e-05	0	0	0	0	0	0	0	0	0	0	0	0	0	0	0.00066000066000066	0.00033000033000033	0	0.000429000429000429	0	0	9.9000099000099e-05	0.000957000957000957	0	0	0	0	0	0	0	0
ASV350	k__Bacteria;p__Firmicutes;c__Clostridia;o__Oscillospirales;f__Oscillospiraceae	0.00033000033000033	0.000231000231000231	0.000198000198000198	9.9000099000099e-05	0.000132000132000132	0	0.000165000165000165	0	0.000132000132000132	0.000429000429000429	0.000363000363000363	0.000198000198000198	0.000528000528000528	0.000528000528000528	0	0	0	0.000297000297000297	6.6000066000066e-05	0.000297000297000297	0	0.000297000297000297	0	0	0.000165000165000165	0	0.000297000297000297	0	0	0	0	0	0	9.9000099000099e-05	0	0.000132000132000132	0	0	9.9000099000099e-05	0	0.000132000132000132	0	0.00033000033000033	0.000462000462000462	0	0.000165000165000165	0.000528000528000528	0
ASV351	k__Bacteria;p__Proteobacteria;c__Gammaproteobacteria;o__Burkholderiales;f__Sutterellaceae;g__Parasutterella;s__Burkholderiales_bacterium_YL45	0.000396000396000396	0.000924000924000924	0.000726000726000726	0.00099000099000099	0.000363000363000363	0	0.000627000627000627	0.00323400323400323	0	0	0	0	0	0	0	0	0	0	0	0	0	0	0	0	0	0	0	0	0	0	0	0	0	0.000396000396000396	0	0.000561000561000561	0.000627000627000627	0	0	0	0.000429000429000429	0.000594000594000594	0	0	0.000858000858000858	0	0	0.00297000297000297
ASV352	k__Bacteria;p__Firmicutes;c__Clostridia;o__Oscillospirales;f__UCG-010;g__;s__	0.00033000033000033	0.000132000132000132	0.000396000396000396	0.000165000165000165	0	0.000198000198000198	0	3.3000033000033e-05	0.000132000132000132	0.000132000132000132	0.000528000528000528	0.000726000726000726	0.000462000462000462	0.000561000561000561	0.00033000033000033	0.000231000231000231	0.000132000132000132	0.000561000561000561	6.6000066000066e-05	0.000297000297000297	9.9000099000099e-05	0.000363000363000363	0	0	3.3000033000033e-05	0.000132000132000132	0.000198000198000198	0.000165000165000165	0.000231000231000231	3.3000033000033e-05	0.000231000231000231	0.000165000165000165	0.000561000561000561	3.3000033000033e-05	0.00145200145200145	0.000627000627000627	0	0.000363000363000363	0.000759000759000759	0	0.000198000198000198	0	0.000132000132000132	0.000297000297000297	0	0.000264000264000264	0.000165000165000165	9.9000099000099e-05
ASV353	k__Bacteria;p__Firmicutes;c__Clostridia;o__Lachnospirales;f__Lachnospiraceae	0	0.00033000033000033	0	0	0	0	0	0	0	0	0	0.000396000396000396	0	0.000165000165000165	0	0	0	0	0	0	0	0.00066000066000066	0	0	0.000759000759000759	0.000264000264000264	0	0	0.000693000693000693	0	0.000462000462000462	0.000396000396000396	0	0.000264000264000264	0.000198000198000198	0	0	0.00122100122100122	0	0.000297000297000297	0	0	0	0	0	0	0.000462000462000462	0
ASV354	k__Bacteria;p__Actinobacteriota;c__Coriobacteriia;o__Coriobacteriales;f__Eggerthellaceae;g__Enterorhabdus;s__	0.000429000429000429	0	0.000165000165000165	0.000297000297000297	0.000132000132000132	0.000231000231000231	0	0	0	0	0	0	0	0	0	0	0	0	0	0	3.3000033000033e-05	0	0	0.000165000165000165	0.00145200145200145	0.000231000231000231	0.000363000363000363	6.6000066000066e-05	0.000165000165000165	0.00112200112200112	0	0	0	0	0	0	0	0.000165000165000165	6.6000066000066e-05	0.000891000891000891	6.6000066000066e-05	0	9.9000099000099e-05	0	0.000198000198000198	0	0	0
ASV355	k__Bacteria;p__Firmicutes;c__Clostridia;o__Oscillospirales;f__Oscillospiraceae;g__Colidextribacter	0.000858000858000858	0.000495000495000495	0.000297000297000297	0	0	0	0	0	0	0	0	0.000594000594000594	0	0.000495000495000495	0.000231000231000231	0	0.000198000198000198	0	0	0.000495000495000495	0	0.00066000066000066	0	0	0	0	0	0	0.000396000396000396	0	0.000297000297000297	0.00033000033000033	0	0.000165000165000165	0	0.000165000165000165	0	0.000759000759000759	0	0.000825000825000825	0	0	0	0.000264000264000264	0	0	0	0
ASV356	k__Bacteria;p__Actinobacteriota;c__Coriobacteriia;o__Coriobacteriales;f__Eggerthellaceae;g__Enterorhabdus;s__	0	0	6.6000066000066e-05	0	3.3000033000033e-05	9.9000099000099e-05	0	0	3.3000033000033e-05	0	0	0	0	0	0	0	0	0	9.9000099000099e-05	0	0	0	0	0	0.000264000264000264	3.3000033000033e-05	0.000165000165000165	0.000132000132000132	0.000132000132000132	0	0	0	0	9.9000099000099e-05	0	0.000132000132000132	0	0	0	0	0	9.9000099000099e-05	0	0	0	0	0	0
ASV357	k__Bacteria;p__Firmicutes;c__Clostridia;o__Oscillospirales;f__Ruminococcaceae;g__unidentified_Ruminococcaceae;s__[Clostridium]_leptum	0.000198000198000198	0.000891000891000891	0	3.3000033000033e-05	0	9.9000099000099e-05	0	0	0.000363000363000363	0	0	0	0	9.9000099000099e-05	0	0	0	0	0	0	0	9.9000099000099e-05	0	0	0	0	6.6000066000066e-05	0	0	0	0	0.000231000231000231	0	6.6000066000066e-05	0.000297000297000297	9.9000099000099e-05	0	0.000132000132000132	0	0	0	0	0.000396000396000396	0.000198000198000198	0	0.000132000132000132	0.000594000594000594	0
ASV358	k__Bacteria;p__Firmicutes;c__Clostridia;o__Lachnospirales;f__Lachnospiraceae	0	0	0	0	0	0	0	0	0	0	0	0	0	0.000264000264000264	0	0	0	0	0	0	0	0	0	0	0	0	0	0	0	0	0.000495000495000495	0.000165000165000165	0	3.3000033000033e-05	0.0034980034980035	0	0	0.000231000231000231	0	0	0	0	0	0	6.6000066000066e-05	0.000594000594000594	0.00554400554400554	0
ASV359	k__Bacteria;p__Bacteroidota;c__Bacteroidia;o__Bacteroidales;f__Marinifilaceae;g__Odoribacter;s__	0	0	0	0	0	0	0	0	0	0	0	0	0	0	0	0	0	0	0	0	0	0	0	0	0	0	0	0	0	0	0	0.000165000165000165	0	0.00201300201300201	0.000528000528000528	0.00125400125400125	0	0	0	0	0	0	0	0	0	0	0	0
ASV360	k__Bacteria;p__Bacteroidota;c__Bacteroidia;o__Bacteroidales;f__Muribaculaceae;g__;s__	0	0	0	0	0	0	0	0	0	0	0	0	0	0	0	0	0	0	0	0	0.00066000066000066	0.000396000396000396	0	0	0	0.000198000198000198	0.000132000132000132	0.00148500148500149	0.00132000132000132	0.000726000726000726	0	0	0	0	0	0	0	0	0	0	0	0	0	0	0	0	0	0
ASV361	k__Bacteria;p__Firmicutes;c__Clostridia;o__Peptococcales;f__Peptococcaceae;g__;s__	0	0	0	9.9000099000099e-05	0	0	0	0	0	0	0.000165000165000165	0.000627000627000627	0.000825000825000825	0	9.9000099000099e-05	0	6.6000066000066e-05	0	0	0.000297000297000297	0	0	0	0	0.000165000165000165	0	9.9000099000099e-05	0	0	0	0	6.6000066000066e-05	0	3.3000033000033e-05	0.000165000165000165	0	0	0	0	0	0	0	0	0	0	9.9000099000099e-05	0	0
ASV362	k__Bacteria;p__Bacteroidota;c__Bacteroidia;o__Bacteroidales;f__Muribaculaceae;g__;s__	0	0	0	0	0	0	0	0	0	0	0	0	0	0	0	0	0	0.000297000297000297	0.00171600171600172	0.00102300102300102	0	0	0	0	0	0	0	0	0	0	0	0	0	0	0	0	0	6.6000066000066e-05	0	0	0	0	0	0	0	0	0	0
ASV363	k__Bacteria;p__Firmicutes;c__Clostridia;o__Oscillospirales;f__Oscillospiraceae	0	0.00491700491700492	0	0.00122100122100122	0.000132000132000132	0	0	0	0	0	0.000462000462000462	0	0	0.00264000264000264	0.000231000231000231	0	0	0	0	0	0	0	0	0	0	0	0	0	0	0	0	0	0	0	0	0	0	0	0	0	0.000396000396000396	0	0.000165000165000165	0	0	0	0.000231000231000231	0
ASV364	k__Bacteria;p__Firmicutes;c__Clostridia;o__Clostridia_UCG-014;f__;g__;s__	0	0	0.000891000891000891	0	0	0	0	0	0	0	0	0	0	0	0	0	0	0	0	0	0	9.9000099000099e-05	0	0	0	0.000264000264000264	0	0	9.9000099000099e-05	0.000528000528000528	0	0	0	0	0	0	0	0	0	0	0.000132000132000132	0.000132000132000132	0.00122100122100122	0.000165000165000165	0	0.000462000462000462	0	0
ASV365	k__Bacteria;p__Firmicutes;c__Clostridia;o__Oscillospirales;f__Oscillospiraceae	0	0	0	0	0	0	0	0	0	0	0.000297000297000297	0	0	0.000891000891000891	0	0	9.9000099000099e-05	0.000561000561000561	0.000264000264000264	0	0	0	0	0	0	0	0	0	0	0	0	0	0	0	0	0	0	0	0	0	0	0	0	0	0	0	0	0
ASV366	k__Bacteria;p__Firmicutes;c__Clostridia;o__Lachnospirales;f__Lachnospiraceae;g__Lachnospiraceae_NK4A136_group;s__	0	0	0	0	0	0	0	0	0	0	0.000264000264000264	0	0.000198000198000198	0	0	9.9000099000099e-05	0.000561000561000561	0	0	0.000231000231000231	0.000528000528000528	0.00118800118800119	0	0	0.00066000066000066	0.00118800118800119	0.000363000363000363	6.6000066000066e-05	0	0	0.00188100188100188	0.0032010032010032	0	0.000594000594000594	0.00128700128700129	0.000297000297000297	0	0	0	0	0	0	0	0	0	0	0	0
ASV367	k__Bacteria;p__Patescibacteria;c__Saccharimonadia;o__Saccharimonadales;f__Saccharimonadaceae;g__Candidatus_Saccharimonas;s__	0	0	0	0	0	0	0	0	0	0	0	0	0	0	0.00033000033000033	0.000297000297000297	0.000462000462000462	0.00066000066000066	0	0	0.000396000396000396	0.000495000495000495	0	0.000429000429000429	0.00066000066000066	0.000495000495000495	0.000396000396000396	0	0	0	0	0	0	0	0	0.000396000396000396	0	0	0	0	0	0	0	0	0	0	0	0
ASV368	k__Bacteria;p__Bacteroidota;c__Bacteroidia;o__Bacteroidales;f__Muribaculaceae;g__;s__	0.00122100122100122	0.000495000495000495	0.000528000528000528	0.000891000891000891	0.000957000957000957	0.003003003003003	0.00234300234300234	0.00118800118800119	0.00184800184800185	0.00471900471900472	0	0	0	0	0	0	0	0	0	0	0	0	0	0	0	0	0	0	0	0	0	0	0	0	0	0	0	0	0	0	0.000792000792000792	0.000957000957000957	0.00204600204600205	0.000132000132000132	0.000693000693000693	0.00115500115500116	0.000363000363000363	0.00198000198000198
ASV369	k__Bacteria;p__Firmicutes;c__Clostridia;o__Oscillospirales;f__[Eubacterium]_coprostanoligenes_group;g__;s__	0	0	0	0	0	0	0	0	0	0	0.000858000858000858	0	0.00528000528000528	0	0	0	0	0	0	0	0	0	0	0	0	0	0	0	0	0	0	0	0	0	0	0	0	0	0	0	0	0	0	0	0	0	0	0
ASV370	k__Bacteria;p__Firmicutes;c__Clostridia;o__Oscillospirales;f__Ruminococcaceae;g__Ruminococcus;s__	0	0	0	0	0	0	0	0	0	0	0	0	0.00099000099000099	0	0	0	0.000462000462000462	0	0	0	0	0	0	0	0	0	0	0	0	0	0.00191400191400191	0.00287100287100287	0.00534600534600535	0	0.00382800382800383	0.000495000495000495	0	0.000363000363000363	0.00933900933900934	0	0	0	0	0	0	0	0	0
ASV371	k__Bacteria;p__Actinobacteriota;c__Coriobacteriia;o__Coriobacteriales;f__Eggerthellaceae	9.9000099000099e-05	0	0	0	0.000132000132000132	0	6.6000066000066e-05	0	0	0	0.000858000858000858	0	0	0	0	0	0	0.000132000132000132	0	0	0.000726000726000726	0	0	0	0.00227700227700228	0.000462000462000462	0.000462000462000462	0.000132000132000132	9.9000099000099e-05	0.00066000066000066	0.000297000297000297	0	0	0.000627000627000627	0	0.00033000033000033	0.000264000264000264	0.000198000198000198	0	0	0.000297000297000297	9.9000099000099e-05	0	0	0.000165000165000165	0	0	0
ASV372	k__Bacteria;p__Firmicutes;c__Clostridia;o__Oscillospirales;f__Oscillospiraceae	0.000561000561000561	0.000858000858000858	9.9000099000099e-05	0.000462000462000462	0.000231000231000231	0.000165000165000165	0	0	6.6000066000066e-05	0	0	0	0	0.00122100122100122	0	0	0	0.00227700227700228	9.9000099000099e-05	0.000429000429000429	0	0	0	0	0.000231000231000231	0	0.000297000297000297	0	0	0	0	9.9000099000099e-05	0	0	0	0	0	0.000462000462000462	0	0	0	0	0.000198000198000198	0.000198000198000198	0	0	0	9.9000099000099e-05
ASV373	k__Bacteria;p__Patescibacteria;c__Saccharimonadia;o__Saccharimonadales;f__Saccharimonadaceae;g__Candidatus_Saccharimonas;s__	0	0	0	0	0	0	0	0	0	0	0	0	0	0	0	0	0	0	0	0	0	0	0	0	0	0	0	0	0	0	0.00957000957000957	0	0	0	0.00161700161700162	0	0	0	0	0	0	0	0	0	0	0	0	0
ASV374	k__Bacteria;p__Firmicutes;c__Clostridia;o__Lachnospirales;f__Lachnospiraceae	0.00234300234300234	0.00066000066000066	0	0	0.000363000363000363	0	0	0	0.000198000198000198	9.9000099000099e-05	0	0	0	0	0	0	0	0	0	0	0	0	0	0	0	0	0	0	0	0	0	0.0032010032010032	0	0	0	0	0	0	0	0	0	0	0	0.00273900273900274	0	0	0.000891000891000891	0
ASV375	k__Bacteria;p__Cyanobacteria;c__Vampirivibrionia;o__Gastranaerophilales;f__;g__;s__	0	0	0	9.9000099000099e-05	0	0.000231000231000231	6.6000066000066e-05	3.3000033000033e-05	0	0	0.000132000132000132	0.000495000495000495	0.000264000264000264	0.000363000363000363	0.000165000165000165	0.000363000363000363	0.000891000891000891	9.9000099000099e-05	0.000132000132000132	0	0	0	0	0	0	0	0	0	0	0	0	0	0	6.6000066000066e-05	0	0	0	3.3000033000033e-05	0.000297000297000297	0	3.3000033000033e-05	0	0.000198000198000198	9.9000099000099e-05	0	0.000165000165000165	0.00033000033000033	0.00260700260700261
ASV376	k__Bacteria;p__Actinobacteriota;c__Coriobacteriia;o__Coriobacteriales;f__Eggerthellaceae;g__Enterorhabdus;s__	9.9000099000099e-05	0	3.3000033000033e-05	9.9000099000099e-05	6.6000066000066e-05	0	0	0	0	0	0	3.3000033000033e-05	0	0	0	0	6.6000066000066e-05	0.000165000165000165	0	0	9.9000099000099e-05	0	0	0.000561000561000561	0.000297000297000297	0	0	6.6000066000066e-05	0	6.6000066000066e-05	6.6000066000066e-05	0	0	0.000594000594000594	0.000198000198000198	0.00066000066000066	0	0.000132000132000132	0	0.00112200112200112	9.9000099000099e-05	0.000297000297000297	0	0	0.000165000165000165	0	0	0
ASV377	k__Bacteria;p__Firmicutes;c__Clostridia;o__Lachnospirales;f__Lachnospiraceae	0.000627000627000627	0.000165000165000165	0.00033000033000033	0	0	0	0	0	0	0	0	0	0	0	0	0	0	0	0	0	0	0	0	0	0	0.00033000033000033	0.000561000561000561	0.000132000132000132	0.000594000594000594	0.000594000594000594	0	0.000297000297000297	0	0.000231000231000231	0	0	0	0.00033000033000033	0	0	0	0	0	0.000264000264000264	0	0	0	0
ASV378	k__Bacteria;p__Firmicutes;c__Clostridia;o__Lachnospirales;f__Lachnospiraceae	0	9.9000099000099e-05	0	0	0	0	0	0	0	0	0	0	0	0	0	0	0	0	0	0	0	0	0	0	0	0	0	0	0.00161700161700162	0	0	0	0	6.6000066000066e-05	0	0	0	0	0	0	0	0	0	0	0	0	0	0
ASV379	k__Bacteria;p__Cyanobacteria;c__Vampirivibrionia;o__Gastranaerophilales;f__;g__;s__	0.000264000264000264	0.000396000396000396	0.000825000825000825	9.9000099000099e-05	0	3.3000033000033e-05	3.3000033000033e-05	0	0.000693000693000693	0.000264000264000264	0.000198000198000198	6.6000066000066e-05	0.000198000198000198	9.9000099000099e-05	0.000165000165000165	0	0.000132000132000132	0.000231000231000231	0	9.9000099000099e-05	0.000198000198000198	0.000924000924000924	0	0	0	6.6000066000066e-05	0	9.9000099000099e-05	9.9000099000099e-05	0.000198000198000198	0.000165000165000165	0.000363000363000363	0.000165000165000165	0.000462000462000462	0.000462000462000462	0.000627000627000627	0	0	0	0.000462000462000462	0	6.6000066000066e-05	0.00066000066000066	0.000198000198000198	0	0.000198000198000198	0.000198000198000198	3.3000033000033e-05
ASV380	k__Bacteria;p__Firmicutes;c__Clostridia;o__Oscillospirales;f__Oscillospiraceae	0.000198000198000198	0.000231000231000231	0.000165000165000165	0.000165000165000165	6.6000066000066e-05	0.000198000198000198	6.6000066000066e-05	0	0.000132000132000132	0	0.000264000264000264	0	0.000363000363000363	0.000264000264000264	3.3000033000033e-05	0	0	0.000165000165000165	0	0.000297000297000297	0	0.000264000264000264	0	0	3.3000033000033e-05	0	6.6000066000066e-05	0	3.3000033000033e-05	0	0.000165000165000165	0.00033000033000033	0	0.000132000132000132	0	0	0	0.000396000396000396	6.6000066000066e-05	0	0	0	0	0.000297000297000297	0	0	0	0
ASV381	k__Bacteria;p__Bacteroidota;c__Bacteroidia;o__Bacteroidales;f__Muribaculaceae;g__;s__	0.000957000957000957	0.000825000825000825	0.000759000759000759	0.00125400125400125	0.00099000099000099	0.00151800151800152	0.00429000429000429	0.000792000792000792	0.00303600303600304	0.00673200673200673	0	0	0	0	0	0	0	0	0	0	0	0	0	0	0	0	0	0	0	0	0	0	0	0	0	0	0	0	0	0	0	0	0.00174900174900175	0.000297000297000297	0.00171600171600172	0.00125400125400125	0.000462000462000462	0.00267300267300267
ASV382	k__Bacteria;p__Bacteroidota;c__Bacteroidia;o__Bacteroidales;f__Rikenellaceae;g__Alistipes	0	0	0	0	0	0	0	0	0	0	0	0	0	0	0	0	0	0	0	0	0	0	0	0	0	0	0	0.00237600237600238	0.00392700392700393	0.00191400191400191	0	0	0	0	0	0	0	0	0	0	0	0	0	0	0	0	0	0
ASV383	k__Bacteria;p__Firmicutes;c__Clostridia;o__Lachnospirales;f__Lachnospiraceae	0.000165000165000165	6.6000066000066e-05	6.6000066000066e-05	0	3.3000033000033e-05	6.6000066000066e-05	0	0	0.000363000363000363	0.000165000165000165	0	0.000528000528000528	0.00033000033000033	0.000297000297000297	0	0	0	0.000132000132000132	0	0.000198000198000198	0	6.6000066000066e-05	0	0	0	0	0	0.000132000132000132	0.000363000363000363	0.000198000198000198	6.6000066000066e-05	0.000561000561000561	0	6.6000066000066e-05	0.000165000165000165	9.9000099000099e-05	0	0.000528000528000528	3.3000033000033e-05	0	0	6.6000066000066e-05	0.000165000165000165	0.00118800118800119	0	0	0.000693000693000693	3.3000033000033e-05
ASV384	k__Bacteria;p__Firmicutes;c__Clostridia;o__Lachnospirales;f__Lachnospiraceae;g__ASF356;s__	0	0	0	0	0	0	0	0	0	0	0	0	0	0	9.9000099000099e-05	0	0	0	0	0	0	0	0	0	0	0	0	0	0.000363000363000363	0	3.3000033000033e-05	0	0.000132000132000132	0	0	0	0.000462000462000462	0	0	0.000363000363000363	0	0	0	0	0	0	0	0
ASV385	k__Bacteria;p__Firmicutes;c__Clostridia;o__Oscillospirales;f__Oscillospiraceae	0.000363000363000363	0.000297000297000297	0	0.000297000297000297	0	0	0	0	0	0.000264000264000264	0	0.00108900108900109	0	0	0	0	0	0	0	0.000264000264000264	0	0	0	0	0	0	0	0	0	0	0	0	0	0	0	0	0	0	0	0	0	0	0.000561000561000561	0.000165000165000165	0	0	0.000693000693000693	0
ASV386	k__Bacteria;p__Firmicutes;c__Clostridia;o__Clostridia_UCG-014;f__;g__;s__	0	0.000297000297000297	0.000363000363000363	0.000693000693000693	0.000528000528000528	0	0.0028050028050028	0.000396000396000396	0.00181500181500182	0	0.000231000231000231	0	0	0.000132000132000132	0	0	0.000264000264000264	0	0	0.00066000066000066	0	0	0	0	0	0	0	0	0	0	0	0	0	0.000264000264000264	0.000231000231000231	0.000264000264000264	0	0	0	0	0	0	0	0	0	0.000627000627000627	0	0.000264000264000264
ASV387	k__Bacteria;p__Firmicutes;c__Clostridia;o__Monoglobales;f__Monoglobaceae;g__Monoglobus;s__	0	0.000231000231000231	0	0.000165000165000165	9.9000099000099e-05	0	0.000297000297000297	0	0.000165000165000165	0	0	0	0	0	0	0	0	0	0	0	0	0	0	0	0	0	0	0	0	0	0	0	0	0	0	0	0	0	0	0	0	6.6000066000066e-05	0.000957000957000957	0	0.000627000627000627	0.000264000264000264	0.000891000891000891	0.000693000693000693
ASV388	k__Bacteria;p__Firmicutes;c__Clostridia;o__Lachnospirales;f__Lachnospiraceae	0	0	0	0	0	0	0	0	9.9000099000099e-05	0	0	0.000792000792000792	0	0	0	6.6000066000066e-05	9.9000099000099e-05	0	0	0	0.000132000132000132	0.000363000363000363	0	0	0.000561000561000561	0	3.3000033000033e-05	0	0.000396000396000396	0.000462000462000462	0.000297000297000297	0.000759000759000759	0	0.000297000297000297	0.00115500115500116	0	0	0.000396000396000396	0	0.000297000297000297	0	9.9000099000099e-05	0	0.00112200112200112	0	6.6000066000066e-05	0	0
ASV389	k__Bacteria;p__Firmicutes;c__Clostridia;o__Lachnospirales;f__Lachnospiraceae;g__GCA-900066575;s__	0.00118800118800119	0.000792000792000792	0	0	0.000231000231000231	0	0	0	0.000231000231000231	0	0.000165000165000165	0.000693000693000693	0	0.000693000693000693	0	0	0.000693000693000693	9.9000099000099e-05	0	0	0	0	0	0	0	9.9000099000099e-05	0	0	0	0	0	0.000792000792000792	0	0.000693000693000693	0.000495000495000495	0	0	0	0	0.000165000165000165	0	0	0.000198000198000198	0.00033000033000033	0	0	0	0
ASV390	k__Bacteria;p__Firmicutes;c__Bacilli;o__Erysipelotrichales;f__Erysipelotrichaceae;g__Turicibacter;s__	0	0	0	0	0	0	0	0	0	0	0	0	0	0	0	0	0	0	0	0	0	0	0	0	0	0	0	0	0	0	0	0	0	0.000264000264000264	0	0	0	0	0	0	0.00161700161700162	0	0	0	0.00128700128700129	0	0	0
ASV391	k__Bacteria;p__Firmicutes;c__Clostridia;o__Oscillospirales;f__Oscillospiraceae;g__Colidextribacter	0.000462000462000462	0.00108900108900109	0.000264000264000264	0.00033000033000033	0	0	0.000165000165000165	0	0.000429000429000429	0	0.000363000363000363	0.000594000594000594	0	0.000165000165000165	0	0	0	0	0	0	0	0.000264000264000264	0.00033000033000033	0	0	0	0	0	0.000462000462000462	0.000198000198000198	0.000231000231000231	0	0	0.00033000033000033	0	0	0	0.000363000363000363	0.000528000528000528	0	0	0.000198000198000198	0.000495000495000495	0	0	0	0	0
ASV392	k__Bacteria;p__Bacteroidota;c__Bacteroidia;o__Bacteroidales;f__Muribaculaceae;g__;s__	0	0	0	0	0	0	0	0	0	0	0	0	0	0	0	0	0	0	0	0	0	0	0	0	0	0	0	0	0	0	0	0	0	0	0	0	0	0	0	0	0	0	0	0	0	0	0	0
ASV393	k__Bacteria;p__Bacteroidota;c__Bacteroidia;o__Bacteroidales;f__Muribaculaceae;g__;s__	0	0	0	0	0	0	0	0	0	0	0	0	0	0	0	0	0	0	0	0	0.000693000693000693	0.000396000396000396	0	0	0	0.000198000198000198	0	0.00122100122100122	0.000726000726000726	0.000759000759000759	0	0	0	0	0	0	0	0	0	0	0	0	0	0	0	0	0	0
ASV394	k__Bacteria;p__Firmicutes;c__Clostridia;o__Oscillospirales;f__Ruminococcaceae;g__Anaerotruncus;s__	9.9000099000099e-05	0.000132000132000132	9.9000099000099e-05	0	0	0	0	0	0.000561000561000561	0.000165000165000165	0.000165000165000165	0.000297000297000297	0	9.9000099000099e-05	0	0	0	9.9000099000099e-05	0	0	0	0.000165000165000165	0	0	0.000165000165000165	6.6000066000066e-05	0	0	0	0	3.3000033000033e-05	0	0	9.9000099000099e-05	0	0.000165000165000165	0	0	0	9.9000099000099e-05	0	0	0	0.000462000462000462	0	0	0.000891000891000891	0
ASV395	k__Bacteria;p__Firmicutes;c__Clostridia;o__Oscillospirales;f__Ruminococcaceae;g__[Eubacterium]_siraeum_group;s__	0	9.9000099000099e-05	0	0	0	0	0	0	0	0	0.000957000957000957	0.00214500214500214	0	0	0	0.000132000132000132	0	0.00148500148500149	0	0	9.9000099000099e-05	6.6000066000066e-05	0	0	0	6.6000066000066e-05	9.9000099000099e-05	0.000165000165000165	0.00033000033000033	0.000165000165000165	0.00122100122100122	0	0	0	0.000396000396000396	0	0	0	0	0	0	0	0	0	0	0	0.000297000297000297	0
ASV396	k__Bacteria;p__Proteobacteria;c__Gammaproteobacteria;o__Burkholderiales;f__Sutterellaceae;g__Parasutterella;s__	0	0	0	0	0	0	0	0	0	0	0.000231000231000231	0.000264000264000264	0	9.9000099000099e-05	0.000132000132000132	0.000198000198000198	0.000165000165000165	0.000363000363000363	0.000429000429000429	0.000297000297000297	0	0	0	0	0	0	0	0	0	0	0	0	0	3.3000033000033e-05	0	0.000132000132000132	0	0	0	0.000561000561000561	0	0	0	0	0	0	0	0
ASV397	k__Bacteria;p__Firmicutes;c__Clostridia;o__Oscillospirales;f__Butyricicoccaceae;g__UCG-009;s__	0	0	0	0	0	0	0	0	0	0	0	0	0	0.000231000231000231	0	0	0.000561000561000561	0.000165000165000165	0.000231000231000231	0.000363000363000363	0	0	0	0	0	0	0	0	0	0	0	0	0	3.3000033000033e-05	0	0	0	0.000297000297000297	0.000198000198000198	0	0	0	0	0	0	0	0	0
ASV398	k__Bacteria;p__Firmicutes;c__Clostridia;o__Oscillospirales;f__Oscillospiraceae	0	0	0.000297000297000297	0	0	0	0	0	0	0	0	0	0	0	0	0	0	0	0	0	0.000264000264000264	0.000264000264000264	0	0	0.00033000033000033	0	0.00033000033000033	0.00033000033000033	0.000693000693000693	0.000528000528000528	0	0	0	0	0	0	0	0	0	0	0.000132000132000132	0.000132000132000132	0	0	0	0.000198000198000198	0	0
ASV399	k__Bacteria;p__Bacteroidota;c__Bacteroidia;o__Bacteroidales;f__Muribaculaceae;g__;s__	0.000363000363000363	0.000726000726000726	0.000594000594000594	0.000561000561000561	0.000396000396000396	0	0.000858000858000858	0.000396000396000396	0.000726000726000726	0.000495000495000495	0	0	0	0	0	0	0	0	0	0	0	0	0	0	0	0	0	0	0	0	0	0	0	0.00033000033000033	0	0	0	0	0	0	0.000858000858000858	0.000726000726000726	0	0.000231000231000231	0.000231000231000231	0.000825000825000825	0	0.00118800118800119
ASV400	k__Bacteria;p__Firmicutes;c__Clostridia;o__Lachnospirales;f__Lachnospiraceae	0	0	0	0	0	0	0	0	9.9000099000099e-05	0	0	0	0	9.9000099000099e-05	0.000792000792000792	0	0	3.3000033000033e-05	0	0	0.000132000132000132	0	0	0	0	0	9.9000099000099e-05	0	0	0	0	0.000528000528000528	0	0.000495000495000495	0	0	0	0	0	0	0	0	3.3000033000033e-05	0.00726000726000726	0	0	0	0
ASV401	k__Bacteria;p__Firmicutes;c__Clostridia;o__Lachnospirales;f__Lachnospiraceae	0	0	0	0	0	0	0	0	0	0	0	3.3000033000033e-05	0	6.6000066000066e-05	0	9.9000099000099e-05	0	0	0	0	0	0	0	0	0	0.000231000231000231	0	0.000132000132000132	0.000231000231000231	0	0	0.000231000231000231	0	0.000495000495000495	0.000231000231000231	6.6000066000066e-05	0	6.6000066000066e-05	0	0	0	0	0	0.000462000462000462	0	0	9.9000099000099e-05	0
ASV402	k__Bacteria;p__Firmicutes;c__Clostridia;o__Lachnospirales;f__Lachnospiraceae;g__Lachnospiraceae_NK4A136_group;s__Lachnospiraceae_bacterium_COE1	0.000495000495000495	0.00033000033000033	0.000198000198000198	0	3.3000033000033e-05	0	0	0	0	6.6000066000066e-05	0	0	0	0	0	0	0	0	0	0	0	0	0	0	0	0	0	0.000231000231000231	0.000726000726000726	9.9000099000099e-05	0	0	0	0	0	0	0	0	0	0	9.9000099000099e-05	0	0	0.00297000297000297	0	0	0.00221100221100221	0
ASV403	k__Bacteria;p__Firmicutes;c__Clostridia;o__Lachnospirales;f__Lachnospiraceae;g__Lachnospiraceae_UCG-001;s__	0.00214500214500214	0.000264000264000264	0	0.000198000198000198	0.000132000132000132	0	0.000132000132000132	0	0	0	0	0	0	0	0	0	0	0	0	0	0.000165000165000165	0.00161700161700162	0	0	6.6000066000066e-05	0	0	0	6.6000066000066e-05	0	0	0	0	0	0	0	0	0	0.000132000132000132	0	0	0	0.00066000066000066	0	0	0	6.6000066000066e-05	0
ASV404	k__Bacteria;p__Firmicutes;c__Clostridia;o__Clostridia_UCG-014;f__;g__;s__	0	0	0	0	0	0	0	0	0	0	0.00033000033000033	0	0	0.000132000132000132	0	0	0.000495000495000495	0	0	0	0	0	0	0	0	0	0	0	0	0	0	0	0	0	0	0	0.000231000231000231	0	0	0.00125400125400125	0	0	0	0	0	0	0	0
ASV405	k__Bacteria;p__Bacteroidota;c__Bacteroidia;o__Bacteroidales;f__Muribaculaceae;g__;s__	0	0	0	0	0	0	0	0	0	0	0	0	0	0	0	0	0	0	0	0	0	0	0	0	0	0	0	0	0	0	0.00231000231000231	0.00102300102300102	0	0.00148500148500149	0.00313500313500313	0.00739200739200739	0	0.00128700128700129	0.00207900207900208	0	0	0	0	0	0	0	0	0
ASV406	k__Bacteria;p__Firmicutes;c__Clostridia;o__Monoglobales;f__Monoglobaceae;g__Monoglobus;s__	6.6000066000066e-05	0.000462000462000462	0.000198000198000198	0	3.3000033000033e-05	0.000165000165000165	0	3.3000033000033e-05	0	0	0	0	0	0	6.6000066000066e-05	6.6000066000066e-05	6.6000066000066e-05	0	0	0	0	0	0	0	0	0	0	0	0	0	0	0	0	0.000198000198000198	0.000429000429000429	0	0	0.000132000132000132	0.000264000264000264	0.00148500148500149	0.000528000528000528	0	0	3.3000033000033e-05	3.3000033000033e-05	0	0	9.9000099000099e-05
ASV407	k__Bacteria;p__Firmicutes;c__Clostridia;o__Lachnospirales;f__Lachnospiraceae;g__Lachnospiraceae_NK4A136_group;s__	0	0	0	0	0	0	0	0	0	0	0	0	0	0	0	0	0	0	0	0	0	0	0	0	0	0	0	0.000759000759000759	0.00231000231000231	0	0.000462000462000462	0	0	0	0	0	0	0	0	0	0	0	0	0	0	0	0.00419100419100419	0
ASV408	k__Bacteria;p__Bacteroidota;c__Bacteroidia;o__Bacteroidales;f__Muribaculaceae;g__;s__	0	0	0	0	0	0	0	0	0	0	0	0	0	0	0	0	0	0.000594000594000594	0.00118800118800119	0.000792000792000792	0	0	0	0	0	0	0	0	0	0	0	0.000132000132000132	0	0	0	0	0	0	0	0	0	0	0	0	0	0	0	0
ASV409	k__Bacteria;p__Firmicutes;c__Clostridia;o__Lachnospirales;f__Lachnospiraceae	0.00148500148500149	0.000891000891000891	0.00135300135300135	0	0.000792000792000792	0	0	0	0.00247500247500247	0	0	0	0	0	0.00141900141900142	0	0	0	0	0	0	0	0	0	0	0	0	0	0	0	0.00122100122100122	0.00244200244200244	0	0	0.00122100122100122	0	0	0	0	0	0	0	0	0	0	0	0	0
ASV410	k__Bacteria;p__Firmicutes;c__Clostridia;o__Oscillospirales;f__Oscillospiraceae;g__Colidextribacter	0	0.000297000297000297	0	0	0	0	0	0	0	0	0	0.000561000561000561	0.00125400125400125	0.000891000891000891	0	0	0	0.000363000363000363	0	0	0	0	0	0	0	0	0	9.9000099000099e-05	0.000132000132000132	0	0.000231000231000231	0	0	9.9000099000099e-05	0	0	0	0.000627000627000627	0	0	0	0	0	0.000132000132000132	0	0	0.000891000891000891	0
ASV411	k__Bacteria;p__Firmicutes;c__Clostridia;o__Lachnospirales;f__Lachnospiraceae	0	0	0	0	0	0	0	0	0	0	0	0	0	0.00442200442200442	0.00171600171600172	0	0.000726000726000726	0	0	0.00217800217800218	0	0	0	0	0	0	0	0	0	0	0	0.00716100716100716	0	0	0	0.000132000132000132	0	0	0	0	0.000957000957000957	0	0	0	0	0	0	0
ASV412	k__Bacteria;p__Firmicutes;c__Clostridia;o__Lachnospirales;f__Lachnospiraceae	0	0	0	0	0	0	0	0	0	0	0	0	0	0	0	0	0	0	0	0	0	0	0	0	0	6.6000066000066e-05	0	0	0	0	0	0	0	0	0	0	0	0	0	0	0	0	0	0	0	0	0	0
ASV413	k__Bacteria;p__Firmicutes;c__Bacilli;o__Erysipelotrichales;f__Erysipelotrichaceae;g__Dubosiella;s__	0	0	0	0	0	0	0	0	0	0	0	0	0	0	0	0	0	0	0	0	0	0	0	0	0	0	0	0	0	0	0	0	0	0	0	0	0	0	0	0	0	0	0	0	0	0	0	0
ASV414	k__Bacteria;p__Firmicutes;c__Clostridia;o__Lachnospirales;f__Lachnospiraceae	6.6000066000066e-05	0.000792000792000792	0.000363000363000363	0.000198000198000198	6.6000066000066e-05	0	0	0	0	6.6000066000066e-05	0	0	0.000198000198000198	0.000165000165000165	0	0	0	0	3.3000033000033e-05	3.3000033000033e-05	0	0	0	0	0	0	0	0	0	0	0.000165000165000165	6.6000066000066e-05	0	3.3000033000033e-05	0	0	0	6.6000066000066e-05	0	0.0198330198330198	0	0	0	0	0	0	6.6000066000066e-05	0
ASV415	k__Bacteria;p__Firmicutes;c__Bacilli;o__Erysipelotrichales;f__Erysipelatoclostridiaceae;g__Erysipelatoclostridium;s__	3.3000033000033e-05	0	0.000561000561000561	0.000429000429000429	0.000561000561000561	0.000165000165000165	0.00066000066000066	0	3.3000033000033e-05	0.000594000594000594	0.000132000132000132	0	0	0.00033000033000033	0	0	0.000363000363000363	0.000726000726000726	3.3000033000033e-05	3.3000033000033e-05	0	0	0	0	0	0	0	0	0	0	0	0	0	6.6000066000066e-05	0	0	0	0	0	0	0	0	9.9000099000099e-05	0	3.3000033000033e-05	0	3.3000033000033e-05	6.6000066000066e-05
ASV416	k__Bacteria;p__Firmicutes;c__Clostridia;o__Lachnospirales;f__Lachnospiraceae	0	0	0	0	0	0	0	0	0	0	0	3.3000033000033e-05	0	0	0	0	0	0	0	3.3000033000033e-05	0	9.9000099000099e-05	0	0	0	0	0	0	0.000396000396000396	0	0	0	0	0	0	0	0	0	0	0	0	0	0	0.000231000231000231	0	0	0.00066000066000066	0
ASV417	k__Bacteria;p__Bacteroidota;c__Bacteroidia;o__Bacteroidales;f__Muribaculaceae;g__;s__	0	0	0	0	0	0	0	0	0	0	0	0	0	0	0	0	0	0	0	0	0	0	0	0	0	0	0	0	0	0	0	0	0	0	0	0	0	0	0	0	0	0	0	0	0	0	0	0
ASV418	k__Bacteria;p__Firmicutes;c__Clostridia;o__Oscillospirales;f__Oscillospiraceae	0.000198000198000198	0.000198000198000198	0.000495000495000495	0.000264000264000264	0	0	0	0	0	0	0	0	0	0	0	0	0	0	0	0	0	0	0	0	0	0	0	0.000198000198000198	0.000429000429000429	0.000561000561000561	0	0	0	9.9000099000099e-05	0	0	0	0.000231000231000231	0.000165000165000165	0	0	0	0	0.000495000495000495	0	0	0.000198000198000198	0
ASV419	k__Bacteria;p__Proteobacteria;c__Gammaproteobacteria;o__Burkholderiales;f__Sutterellaceae;g__Parasutterella;s__Burkholderiales_bacterium_YL45	0.000363000363000363	0	0.000528000528000528	0.000792000792000792	0	0	0.000561000561000561	0.0031020031020031	0	0	0	0	0	0	0	0	0	0	0	0	0	0	0	0	0	0	0	0	0	0	0	0	0	0	0	0.000594000594000594	0	0	0	0	0.00033000033000033	0.000495000495000495	0	0	0.000561000561000561	0	0	0.00231000231000231
ASV420	k__Bacteria;p__Firmicutes;c__Clostridia;o__Oscillospirales;f__Ruminococcaceae	0.000198000198000198	0.000297000297000297	0.000165000165000165	0	0	0	0	0	6.6000066000066e-05	0.000297000297000297	0.000132000132000132	0.000231000231000231	0.000198000198000198	0.000429000429000429	3.3000033000033e-05	0	6.6000066000066e-05	0	0	0.000297000297000297	0	9.9000099000099e-05	0	0	0	0	3.3000033000033e-05	6.6000066000066e-05	0	6.6000066000066e-05	3.3000033000033e-05	3.3000033000033e-05	0	6.6000066000066e-05	0	0	0	0	0	0	0	0	0	0.00112200112200112	0	9.9000099000099e-05	0.000561000561000561	6.6000066000066e-05
ASV421	k__Bacteria;p__Firmicutes;c__Bacilli;o__Lactobacillales;f__Lactobacillaceae;g__Lactobacillus;s__Lactobacillus_intestinalis	0	0	0	0	0	0	0	0	0	0	0.000528000528000528	0.000693000693000693	0.00033000033000033	9.9000099000099e-05	0	0	0	0	3.3000033000033e-05	0	0	0	0	0	0	0	0	0	0	0	0	0	0	0	0	0	0	0	0	0	0	0	0	0	0	0	0	0
ASV422	k__Bacteria;p__Actinobacteriota;c__Coriobacteriia;o__Coriobacteriales;f__Eggerthellaceae;g__Enterorhabdus;s__	9.9000099000099e-05	0	9.9000099000099e-05	9.9000099000099e-05	0	6.6000066000066e-05	0	3.3000033000033e-05	0	0	0	0	0	3.3000033000033e-05	6.6000066000066e-05	0	0	6.6000066000066e-05	3.3000033000033e-05	0	0	0	0	0.000231000231000231	9.9000099000099e-05	0	0.000132000132000132	0	3.3000033000033e-05	6.6000066000066e-05	0	0	0	9.9000099000099e-05	0	0	0	9.9000099000099e-05	0	0.000825000825000825	0	9.9000099000099e-05	0	0	3.3000033000033e-05	0	0	0
ASV423	k__Bacteria;p__Firmicutes;c__Clostridia;o__Clostridia_UCG-014;f__;g__;s__	0	0	0	0	0	0	0	0	0	0	0	0	0	0	0	0	0	0.00732600732600733	0.000264000264000264	0	0	0	0	0	0	0	0	0	0	0	0	0	0	0	0	0	0	0	0	0	0	0.000528000528000528	0	0.000165000165000165	0.000132000132000132	0	0	0.000528000528000528
ASV424	k__Bacteria;p__Firmicutes;c__Clostridia;o__Oscillospirales;f__Oscillospiraceae;g__Oscillibacter	0	6.6000066000066e-05	0	0	0	0	0	0	0	0	0.00112200112200112	0.000957000957000957	0.00128700128700129	0.00326700326700327	0.000396000396000396	9.9000099000099e-05	0.000264000264000264	0.000693000693000693	0	0.00115500115500116	0	0.000297000297000297	0	0	0.000132000132000132	0	9.9000099000099e-05	0	0	0	6.6000066000066e-05	0	0	0.000132000132000132	0	0.00033000033000033	0	0.000627000627000627	0.000132000132000132	0.000495000495000495	0	0	0.000132000132000132	0	0	0	0.000198000198000198	0
ASV425	k__Bacteria;p__Firmicutes;c__Bacilli;o__Staphylococcales;f__Staphylococcaceae;g__Staphylococcus	0	0	0	0	0	0	0	3.3000033000033e-05	0	0	0.0454740454740455	0.000264000264000264	0.0029040029040029	9.9000099000099e-05	3.3000033000033e-05	0	0	0	0	3.3000033000033e-05	0	0	0	0	0	0	0	0	0	0	0	0	0	0	0	0	0	0	0	0	0	0	0	0	0	0	0	0
ASV426	k__Bacteria;p__Firmicutes;c__Clostridia;o__Lachnospirales;f__Lachnospiraceae	0.000495000495000495	0	0	9.9000099000099e-05	0	0	0	0	0	0	0.000132000132000132	0.00201300201300201	0.000132000132000132	0.000165000165000165	6.6000066000066e-05	0	0	0	0	0	0	0	0	0	0.000363000363000363	0.000297000297000297	0	0.000198000198000198	0.000396000396000396	0.000462000462000462	6.6000066000066e-05	0.000792000792000792	0	6.6000066000066e-05	0	0	0	9.9000099000099e-05	0	0	9.9000099000099e-05	0	9.9000099000099e-05	6.6000066000066e-05	0	0	0	0
ASV427	k__Bacteria;p__Bacteroidota;c__Bacteroidia;o__Bacteroidales;f__Rikenellaceae;g__Alistipes;s__	0	0	0	0	0	0	0	0	0	0	0	0	0	0	0	0	0	0	0	0	0.000297000297000297	0.000957000957000957	0	0.000561000561000561	9.9000099000099e-05	0.000231000231000231	0.000231000231000231	0.00099000099000099	0.000627000627000627	0.000264000264000264	0	0	0	0	0	0	0	0	0	0	0	0	0	0	0	0	0	0
ASV428	k__Bacteria;p__Firmicutes;c__Bacilli;o__Acholeplasmatales;f__Acholeplasmataceae;g__Anaeroplasma;s__	0.000132000132000132	0.000528000528000528	0	0	0	0	6.6000066000066e-05	0	0	0.000462000462000462	0	0	0	0	0	0	0	0	0	0	0	0	0	0	0	0	0	0	0	0	0	6.6000066000066e-05	0	0	0	0.000132000132000132	0	0	0	0	0	0	0.000759000759000759	0	9.9000099000099e-05	0.000462000462000462	0.000759000759000759	0.000264000264000264
ASV429	k__Bacteria;p__Firmicutes;c__Clostridia;o__Lachnospirales;f__Lachnospiraceae	0.000759000759000759	0.000396000396000396	0.000825000825000825	0.000165000165000165	0	9.9000099000099e-05	6.6000066000066e-05	0	0.000561000561000561	0.000264000264000264	0.000495000495000495	0.00105600105600106	0.000231000231000231	0.000231000231000231	0	0	0	0.000132000132000132	0	0	0	0.000198000198000198	0	0	0.000198000198000198	6.6000066000066e-05	0	0	0	0	6.6000066000066e-05	0.000264000264000264	0	0	0	9.9000099000099e-05	0	0.000726000726000726	0	0	0	0	0.000165000165000165	0.000363000363000363	0	9.9000099000099e-05	0.000429000429000429	6.6000066000066e-05
ASV430	k__Bacteria;p__Bacteroidota;c__Bacteroidia;o__Bacteroidales;f__Bacteroidaceae;g__Bacteroides;s__Bacteroides_stercorirosoris	0	0	0	0	0	0	0	0	0	0	0.00066000066000066	0.000825000825000825	0.000561000561000561	0.000462000462000462	0.000264000264000264	9.9000099000099e-05	0.00108900108900109	0.00161700161700162	0	0.00033000033000033	0	0	0	0	0	0	0	0	0	0	6.6000066000066e-05	0.000198000198000198	0	0.000264000264000264	0.00033000033000033	0	0.000594000594000594	0	0.000264000264000264	0	0	0	0	0	0	0	0	0
ASV431	k__Bacteria;p__Actinobacteriota;c__Coriobacteriia;o__Coriobacteriales;f__Eggerthellaceae;g__Parvibacter	0	0	0	0	0	0	0	0	0	0	0.000297000297000297	0	0	3.3000033000033e-05	0	0	0	0	0	0	0	0	0	0	0.00115500115500116	0.000627000627000627	0.000396000396000396	3.3000033000033e-05	0.000132000132000132	0.000297000297000297	0	0	0	9.9000099000099e-05	0	0.00033000033000033	0	0.000198000198000198	0	0	0	0	0	0	0	0	0	0
ASV432	k__Bacteria;p__Firmicutes;c__Bacilli;o__Erysipelotrichales;f__Erysipelotrichaceae;g__Dubosiella;s__	0	0	0	0	0	0	0	0	0	0	0	0	0	0	0	0	0	0	0	0	0	0	0	0	0	0	0	0	0	0	0	0	0	0	0	0	0	0	0	0	0	0	0	0	0	0	0	0
ASV433	k__Bacteria;p__Firmicutes;c__Clostridia;o__Oscillospirales;f__Oscillospiraceae;g__Oscillibacter	0	0.000264000264000264	0	0	0	0	0	0	0	0	0	0	0.00128700128700129	0.00033000033000033	0	0	0.00033000033000033	0	0	0	0	0	0	0	0	0	0	0	0	0	0	0.000231000231000231	0	6.6000066000066e-05	0	0	0	0	0	0	0	0	0	0	0	0	0	0
ASV434	k__Bacteria;p__Firmicutes;c__Bacilli;o__Erysipelotrichales;f__Erysipelotrichaceae;g__Dubosiella;s__	0	0	0	0	0	0	0	0	0	0	0	0	0	0	0	0	0	0	0	0	0	0	0	0	0	0	0	0	0	0	0	0	0	0	0	0	0	0	0	0	0	0	0	0	0	0	0	0
ASV435	k__Bacteria;p__Patescibacteria;c__Saccharimonadia;o__Saccharimonadales;f__Saccharimonadaceae;g__Candidatus_Saccharimonas;s__	0	0	0	0	0	0	0	0	0	0	0	0	0	9.9000099000099e-05	0	0	0.000297000297000297	0	0	0	0	0	0.000693000693000693	0.00372900372900373	0	0	0.000363000363000363	0	0	0	0.000396000396000396	0	0	6.6000066000066e-05	0.00132000132000132	0	0	0	0	0.000693000693000693	0	0	0	0	0	0	0	0
ASV436	k__Bacteria;p__Firmicutes;c__Clostridia;o__Lachnospirales;f__Lachnospiraceae	0	0	0	0	0	0	0	0	0	0	0	0	0	0.00283800283800284	0.00099000099000099	0	0.000429000429000429	0	6.6000066000066e-05	0.00138600138600139	0	0	0	0	0	0	0	0	0	0	0	0.00458700458700459	0	0	0	0	0	0	0	0	0.00227700227700228	0.000858000858000858	0	0	0	0	0.000165000165000165	0
ASV437	k__Bacteria;p__Firmicutes;c__Clostridia;o__Oscillospirales;f__Ruminococcaceae;g__unidentified_Ruminococcaceae;s__[Clostridium]_leptum	0	0	0	0	0	0	0	0	0	0	0	0	0	0	0.000165000165000165	0	0	0	0	0	0	0	0	0	0	6.6000066000066e-05	0	0	0.000132000132000132	0	0	0	0	0	0	0	0	0	0	0	0	0	0	0	0	0	0	0
ASV438	k__Bacteria;p__Firmicutes;c__Clostridia;o__Lachnospirales;f__Lachnospiraceae;g__Lachnoclostridium	0	0	0	0	0	0	0	0	0	0	0	0	0	0	0	0	0	0	0	0	0	0	0	0	0	0	0	0	0	0	0.000792000792000792	0.000198000198000198	0	0.00198000198000198	0.00415800415800416	0	0	0	0	0.00366300366300366	0	0	0	0	0	0	0	0
ASV439	k__Bacteria;p__Firmicutes;c__Clostridia;o__Clostridia_UCG-014;f__;g__;s__	0	0.000396000396000396	0	0.00306900306900307	0.00231000231000231	0.000594000594000594	0	0.000462000462000462	0	0	0	0	0	0	0	0	0	0	0	0	0	0	0	0	0	0	0	0	0	0	0	0	0	0	0	0	0	0	0	0	0	0.00168300168300168	0.00217800217800218	0	0.000231000231000231	0.000858000858000858	0	0.000429000429000429
ASV440	k__Bacteria;p__Cyanobacteria;c__Cyanobacteriia;o__Chloroplast;f__unidentified_Chloroplast;g__unidentified_Chloroplast	0	0	0	0	0	0	0	0	0	0	0	0	0	0	0	0	0	0	0	0	0	0	0.0219450219450219	0.000792000792000792	0	0	0	0	0	0	0	0	0	0	0	0	0	0	0	0	0	0	0	0	0	0	0	0
ASV441	k__Bacteria;p__Firmicutes;c__Clostridia;o__Lachnospirales;f__Lachnospiraceae	0	6.6000066000066e-05	0	0	0	0	0	0	0	0	0.000429000429000429	0.000363000363000363	9.9000099000099e-05	0.000165000165000165	0	0	0	6.6000066000066e-05	0	0	0	0	0	0	0.000627000627000627	0.000231000231000231	9.9000099000099e-05	0	0	9.9000099000099e-05	0	0.000726000726000726	0	3.3000033000033e-05	0	0	0	0.000561000561000561	0	0	0	0	0	0	0	0	0	0
ASV442	k__Bacteria;p__Firmicutes;c__Clostridia;o__Lachnospirales;f__Lachnospiraceae;g__A2;s__	0	0	0	0	0	0	0	0	0	0	0.00033000033000033	0	0.000231000231000231	0.000165000165000165	0.000429000429000429	0	0.000231000231000231	0	0	0	0	0	0	0	0	0	0	0	0	0	0	0	0	0	0	0	0	0.000132000132000132	0	0	0	0	0	0	0	0	0	0
ASV443	k__Bacteria;p__Desulfobacterota;c__Desulfovibrionia;o__Desulfovibrionales;f__Desulfovibrionaceae;g__;s__	0	0	0	0	0	0	0	0	0	0	0.00033000033000033	0.000198000198000198	0.000363000363000363	0.00105600105600106	0	3.3000033000033e-05	0.000132000132000132	0.000297000297000297	0	0.00132000132000132	0	0	0	0	0	0	0	0	0	0	3.3000033000033e-05	0.000165000165000165	0	3.3000033000033e-05	0.000825000825000825	0	0	3.3000033000033e-05	0	0.00122100122100122	0	0	0	0	0	0	0	0
ASV444	k__Bacteria;p__Firmicutes;c__Clostridia;o__Lachnospirales;f__Lachnospiraceae	0	0	0	0	0	0	0	0	0	0	0	0	0	0	0	0	0	0	0	0	0	0	0	0	0	0	0	0.000858000858000858	0.00264000264000264	0	0	0	0	0	0	0	0	0	0	0	0	0	0	0	0	0	0	0
ASV445	k__Bacteria;p__Firmicutes;c__Clostridia;o__Christensenellales;f__Christensenellaceae;g__Christensenellaceae_R-7_group;s__	3.3000033000033e-05	0.000132000132000132	0.00066000066000066	0.000462000462000462	0.000561000561000561	0.000264000264000264	0.000231000231000231	0	0.000132000132000132	0.000297000297000297	0	0	0	0	0	0	0	0.000363000363000363	0	0	0	0	0	0	0	0	0	0	0	0	0	0	0	0	0	0	0	0	0	0	0.000528000528000528	0.000627000627000627	0.000528000528000528	0.000165000165000165	0.000396000396000396	0.000231000231000231	0.000132000132000132	0.000363000363000363
ASV446	k__Bacteria;p__Firmicutes;c__Clostridia;o__Clostridia_UCG-014;f__;g__;s__	0	0	0	0	0.000165000165000165	0	0	0	0	0	0	0	0	0	0	0	0	0	0.00033000033000033	0	0	0	0	0	0	0	0	0.000297000297000297	0.000198000198000198	0.000198000198000198	0	0	0	9.9000099000099e-05	0	0.000759000759000759	0	0	0	0.000429000429000429	0.000165000165000165	0	0	0	0	0	0	0
ASV447	k__Bacteria;p__Proteobacteria;c__Gammaproteobacteria;o__Pseudomonadales;f__Moraxellaceae;g__Acinetobacter	0	0	0	0	0	0	0	0	0	0	0	0	0	0	0	0	0	0	0	0	0	0	0	0	0	0	0	0	0	0	0	0	0	0	0	0	0.00138600138600139	0	0	0	0	0	0	0	0	0	0	0
ASV448	k__Bacteria;p__Firmicutes;c__Clostridia;o__Lachnospirales;f__Lachnospiraceae	0	0	0	0	0	0	0	0	0	0	0	0	0	0	0	0	0	0	0.000363000363000363	0	0	0	0	0	0	0	0	0	0	0	0	0	0	0	0	0	0	0	0	0	0	0	0	0	0	0	0	0
ASV449	k__Bacteria;p__Firmicutes;c__Clostridia;o__Clostridia_UCG-014;f__;g__;s__	0	0	9.9000099000099e-05	0.000825000825000825	0.000396000396000396	0	0.000561000561000561	0	0.000165000165000165	0.000297000297000297	0	0	0	0	0.000198000198000198	0	0	0	0	0	0	0	0	0	0	0	0	0	0	0	0	0	0	0	0	0	0	0	0	0	0	0.00033000033000033	0.00260700260700261	0	0.00112200112200112	0.000759000759000759	0	0.00273900273900274
ASV450	k__Bacteria;p__Firmicutes;c__Bacilli;o__RF39;f__;g__;s__	0	0	0	0	0	0	0	0	0	0	0	0	0	0	0	0	0	0	0	0	0	0	0	0	0	0	0	0	0	0	0	0	0	0	0	0	0	0	0	0	0	0	0	0	0	0	0	0
ASV451	k__Bacteria;p__Bacteroidota;c__Bacteroidia;o__Bacteroidales;f__Muribaculaceae;g__Muribaculum;s__	0	0	0	0	0	0	0	0	0	0	0.00135300135300135	0.00194700194700195	0.00207900207900208	0.00105600105600106	0.00214500214500214	0.00184800184800185	0.000363000363000363	0	0	0	0	0	0	0	0	0	0	0	0	0	0	0	0	0	0	0	0	0	0	0	0	0	0	0	0	0	0	0
ASV452	k__Bacteria;p__Firmicutes;c__Clostridia;o__Lachnospirales;f__Lachnospiraceae;g__Lachnospiraceae_NK4A136_group;s__	0	0	0	0	0	0	0	0	0	0	0	0	0	0	0	0	0	0	0	0	0	0	0	0	0	0	0	0	0.00201300201300201	0	0	0	0	0	0	0	0	0	0	0	0	0	0	0.000396000396000396	0	0	0	0
ASV453	k__Bacteria;p__Firmicutes;c__Clostridia;o__Lachnospirales;f__Lachnospiraceae	0.000165000165000165	0	0	0	9.9000099000099e-05	0	0	0	0	0.000132000132000132	0	0	0	0	0.000594000594000594	0	0	0.000165000165000165	6.6000066000066e-05	0.000792000792000792	0	0	0	0	0	0	0	0	0	0	0	0.00343200343200343	0	6.6000066000066e-05	9.9000099000099e-05	0	0	0.000231000231000231	0.000429000429000429	0	0	0	0	0.000429000429000429	0	0.000198000198000198	0.000429000429000429	0
ASV454	k__Bacteria;p__Firmicutes;c__Clostridia;o__Lachnospirales;f__Lachnospiraceae	0	0.000429000429000429	6.6000066000066e-05	0	0	0	0	0	0.000198000198000198	0	0	9.9000099000099e-05	0	0	6.6000066000066e-05	0	0	0	0	0	6.6000066000066e-05	0.000165000165000165	0	0	0.000495000495000495	0	0	0	0	0	0	0	0	0	0	0	0	0	9.9000099000099e-05	0	0	0	0	0	0	0	0	0
ASV455	k__Bacteria;p__Firmicutes;c__Clostridia;o__Clostridia_UCG-014;f__;g__;s__	0	0	0	0	0	0	0	0	0	0	0	0	0	0	0	0	0	0	0	0	0	0	0	0	0	0	9.9000099000099e-05	0	0	0	0	0	0	0	0	0	0	0	0	0	0	0	0	0	0	0	0	0
ASV456	k__Bacteria;p__Bacteroidota;c__Bacteroidia;o__Bacteroidales;f__Muribaculaceae;g__;s__	0.00148500148500149	0.000858000858000858	0.000792000792000792	0	0	0	0	0.00174900174900175	0.00171600171600172	0.00135300135300135	0	0	0	0	0	0	0	0	0	0	0	0	0	0	0	0	0	0	0	0	0	0	0	0	0	0	0	0	0	0	0	0.000231000231000231	0	0	0	0.00112200112200112	0.00112200112200112	0
ASV457	k__Bacteria;p__Firmicutes;c__Bacilli;o__Erysipelotrichales;f__Erysipelotrichaceae;g__;s__	0	0	0	0	0	0	0	0	0	0	0	0.000198000198000198	0	0	9.9000099000099e-05	0	0	0	0	0.000165000165000165	0	0	0	0	3.3000033000033e-05	0	0	0	0	0	0	0	0	0.00108900108900109	0.000198000198000198	0	0	0.000198000198000198	0	0	0	0	0	0	0.000231000231000231	0	0	0.000264000264000264
ASV458	k__Bacteria;p__Firmicutes;c__Clostridia;o__Oscillospirales;f__Ruminococcaceae	0.000297000297000297	0.000165000165000165	0	0	0	0	0	0	9.9000099000099e-05	0	0.000132000132000132	0.000132000132000132	0	0.000462000462000462	0.000165000165000165	0	0	0	0	0	0	0	0	0	0	0	0	0	0.000132000132000132	0	0	0	0	0	0	0	0	0	0	0	0	0	0	0	0	9.9000099000099e-05	0.000264000264000264	0
ASV459	k__Bacteria;p__Firmicutes;c__Clostridia;o__Lachnospirales;f__Lachnospiraceae	3.3000033000033e-05	0	0.000528000528000528	3.3000033000033e-05	0	0	0	0	0	0	0	0	0	0.000627000627000627	0.000231000231000231	0	0	0	0	0	0.000396000396000396	0.00161700161700162	0	0	0.000264000264000264	0	0	0.000264000264000264	0.00214500214500214	0	0.00158400158400158	0.000198000198000198	0	0.000132000132000132	0	0	0	0.000429000429000429	0.000297000297000297	0	0	0	0	6.6000066000066e-05	0	0	0	0
ASV460	k__Bacteria;p__Firmicutes;c__Clostridia;o__Clostridia_UCG-014;f__;g__;s__	0	0	0	0	0	0	0	0	0	0	0	0	0	0	0	0	0	0	0	0	0	0.000165000165000165	0	0	0	0.00033000033000033	0	0	0	0	0	0	0	0	0	0	0	0	0	0	0	0	0.00066000066000066	0	0	0	0	0
ASV461	k__Bacteria;p__Firmicutes;c__Clostridia;o__Lachnospirales;f__Lachnospiraceae	0.00108900108900109	0.000264000264000264	0	0	0	0	0	0	0	0	0	0	0	9.9000099000099e-05	9.9000099000099e-05	0	0	0	0	0	0.000132000132000132	3.3000033000033e-05	0	0	6.6000066000066e-05	0	0	0.000429000429000429	0.00198000198000198	0.000297000297000297	0	0	0	0	0	0	0	0	0	0	0	0	0	0	0	3.3000033000033e-05	0	0
ASV462	k__Bacteria;p__Actinobacteriota;c__Coriobacteriia;o__Coriobacteriales;f__Eggerthellaceae;g__Gordonibacter;s__	0	0	0	0	0	0	0	0	0	0	0.000363000363000363	0	0	3.3000033000033e-05	0	0	0	3.3000033000033e-05	0	0	3.3000033000033e-05	0	0	0.00108900108900109	0.000825000825000825	0.000627000627000627	0.000462000462000462	6.6000066000066e-05	3.3000033000033e-05	0.000759000759000759	9.9000099000099e-05	0.000132000132000132	0	6.6000066000066e-05	0	0.000165000165000165	0	0	0	0.000231000231000231	0	0	0	0	0	0	0	0
ASV463	k__Bacteria;p__Firmicutes;c__Clostridia;o__Lachnospirales;f__Lachnospiraceae	0	0	0	0	0	0	0	0	0	0	0	0	0	0	0	0	0	0	0.00066000066000066	0.00033000033000033	0	0	0	0	0	0	0	0	0	0	0	0	0	0	0	0	0	0	0	0	0	0	0	0	0	0	0	0
ASV464	k__Bacteria;p__Firmicutes;c__Clostridia;o__Lachnospirales;f__Lachnospiraceae;g__Lachnospiraceae_UCG-006;s__	0	0	0	0	0	0	0	0	0	0	0	0	0	0	0	0	0	0	0	0	0	0	0	0	0	0	0	0	0	0	0	0	0	0	0	0	0	0	0	0	0	0	0	0	0	0	0	0
ASV465	k__Bacteria;p__Firmicutes;c__Clostridia;o__Clostridia_UCG-014;f__;g__;s__	0	0	0	0	0	0	0	0	0	0	0	0	0	0	0	0	0	0	0	0	0	0	0	0	0	0	0	0	0	0	0	0	0	0	0	0	0	0	0	0	0	0	0	0	0	0	0	0
ASV466	k__Bacteria;p__Firmicutes;c__Clostridia;o__Lachnospirales;f__Lachnospiraceae	6.6000066000066e-05	0	0	0	0	0	0	0	0	0	0.000132000132000132	0.000759000759000759	0	0	0	0	0	0	0	0	0	9.9000099000099e-05	0	0	0.000165000165000165	9.9000099000099e-05	0	0.000165000165000165	0	0	0	9.9000099000099e-05	0	0	0	0	0	0.000132000132000132	0	0	0	6.6000066000066e-05	0.000132000132000132	0.000693000693000693	0	0	0.00112200112200112	0
ASV467	k__Bacteria;p__Firmicutes;c__Clostridia;o__Monoglobales;f__Monoglobaceae;g__Monoglobus;s__	0	0.00419100419100419	0	0.000231000231000231	0.000198000198000198	0.000429000429000429	0.000132000132000132	0	0.000429000429000429	0.000627000627000627	0	0	0	0	0	0	0	0	0	3.3000033000033e-05	0	0	0	0	0	0	0	0	0	0	0	3.3000033000033e-05	0	0	0	0.000231000231000231	0	0	3.3000033000033e-05	0	0.00132000132000132	0.000198000198000198	0.000759000759000759	0	0	0.000495000495000495	0.000132000132000132	3.3000033000033e-05
ASV468	k__Bacteria;p__Firmicutes;c__Clostridia;o__Lachnospirales;f__Lachnospiraceae	0	0	6.6000066000066e-05	0	3.3000033000033e-05	0	0	0	0.000264000264000264	0	0	0	0.000528000528000528	6.6000066000066e-05	0	0	0	0	0	0.000264000264000264	0	0	0	0	0	0	0	0	0.000165000165000165	0	0	0	0	0	0	0	0	0	0	0	0	0	0	0.000396000396000396	0	0	0	0
ASV469	k__Bacteria;p__Firmicutes;c__Clostridia;o__Lachnospirales;f__Lachnospiraceae;g__Lachnospiraceae_NK4A136_group	0	0	0	0	0	0	0	0	0	0	0	0	0	0	0	0	0	0	0	0.00066000066000066	0	0	0	0	0	0	0	0	0	0	0	0	0	0	0.000132000132000132	0	0	0	0	0	0	0	0	0	0	0	0	0
ASV470	k__Bacteria;p__Firmicutes;c__Clostridia;o__Lachnospirales;f__Lachnospiraceae	0	3.3000033000033e-05	0	0	0	0	0	0	0	0	0	0	0.000396000396000396	0	3.3000033000033e-05	0	0	0	0	0.000198000198000198	0	0	0	0	0	0	0	0	3.3000033000033e-05	0	0	3.3000033000033e-05	0	0	0	0	0	0	0	0	0	0	0.000132000132000132	0.000693000693000693	0	0	0.000528000528000528	0
ASV471	k__Bacteria;p__Bacteroidota;c__Bacteroidia;o__Bacteroidales;f__Muribaculaceae;g__;s__	0	0	0	0	0	0	0	0	0	0	0	0	0	0	0	0	0	0	0	0	0	0	0	0	0	0	0	0	0	0	0	0	0	0	0	0	0	0	0	0	0	0	0	0	0	0	0	0
ASV472	k__Bacteria;p__Firmicutes;c__Clostridia;o__Oscillospirales;f__Oscillospiraceae;g__Colidextribacter;s__	0	0	6.6000066000066e-05	0	0	0	0	0	0	0.00033000033000033	0	0	0.000264000264000264	0.000165000165000165	0	0	0	0	0	0	0	0	0	0	0	0.000231000231000231	0	0	0	0	0.00158400158400158	0.000726000726000726	0	6.6000066000066e-05	0.000627000627000627	9.9000099000099e-05	0	0	0	0.00099000099000099	0	0	0	0	0	0	0	0
ASV473	k__Bacteria;p__Firmicutes;c__Clostridia;o__Oscillospirales;f__Ruminococcaceae;g__Negativibacillus;s__	3.3000033000033e-05	0.000264000264000264	3.3000033000033e-05	0	0	0	0	0	0	0	0	0.000132000132000132	0	0.000264000264000264	9.9000099000099e-05	0	6.6000066000066e-05	0	0	0.000627000627000627	3.3000033000033e-05	6.6000066000066e-05	0	0	3.3000033000033e-05	0	0	0	0	0	9.9000099000099e-05	0.000297000297000297	0	0.000132000132000132	0	6.6000066000066e-05	0	6.6000066000066e-05	0	0.000759000759000759	0	0	0	0.000627000627000627	0	9.9000099000099e-05	0.000396000396000396	0
ASV474	k__Bacteria;p__Bacteroidota;c__Bacteroidia;o__Bacteroidales;f__Muribaculaceae;g__;s__	0	0	0	0	0	0	0	0	0	0	0	0	0	0	0	0	0	0	0	0	0	0.00155100155100155	0	0.00128700128700129	0	0.00112200112200112	0.00125400125400125	0	0.000957000957000957	0.00128700128700129	0	0.00128700128700129	0	0	0	0.00135300135300135	0	0	0	0	0	0	0	0	0	0	0	0
ASV475	k__Bacteria;p__Bacteroidota;c__Bacteroidia;o__Bacteroidales;f__Bacteroidaceae;g__Bacteroides	0	0	0	0	0	0	0	0	0	0	0	0.000231000231000231	0	0	0.000132000132000132	6.6000066000066e-05	0.000132000132000132	9.9000099000099e-05	0	0	0	0	0	0	0	0	0	0	0	0	0	0	0	6.6000066000066e-05	0	0.000198000198000198	0	0	0	0	0	0	0	0	0	0	0	0
ASV476	k__Bacteria;p__Firmicutes;c__Clostridia;o__Clostridia_UCG-014;f__;g__;s__	0	0	0	0	0	0	0	0	0	0	0	0	0	0	0	0	0	0	0.00613800613800614	0.00528000528000528	0	0	0	0	0	0	0	0	0	0	0	0	0	0	0	0	0	0	0	0	0	0	0	0	0	0	0	0
ASV477	k__Bacteria;p__Firmicutes;c__Clostridia;o__Lachnospirales;f__Lachnospiraceae	0	0	0	0	0	0	0	0	0	0	0	9.9000099000099e-05	0	0	0	0	0	0	0	0	0	0	0	0	0	0	0	0	0	0	0	0	0	0	0	0	0	0	0	0	0	0	0	0	0	0	0	0
ASV478	k__Bacteria;p__Actinobacteriota;c__Coriobacteriia;o__Coriobacteriales;f__Eggerthellaceae;g__Enterorhabdus	0	0	0	0.000264000264000264	0	0	0	0	0	0	0	0	0	0	0	0	0	0	0	0	0.000132000132000132	0	0	0	0.00099000099000099	0.000231000231000231	0.00033000033000033	0.000231000231000231	0	0.00105600105600106	0	0	0	0	0	0	0	0	0	0	0.000165000165000165	0.000165000165000165	0	0	0	0	0	0
ASV479	k__Bacteria;p__Firmicutes;c__Clostridia;o__Lachnospirales;f__Lachnospiraceae;g__Tuzzerella;s__	0.000198000198000198	0.000264000264000264	0	0	0	0	0	0	0	0	6.6000066000066e-05	9.9000099000099e-05	0	0.000198000198000198	6.6000066000066e-05	0	0	0	0	0.000231000231000231	0	0	0	0	0	0	0.000165000165000165	0	3.3000033000033e-05	0	3.3000033000033e-05	0.000165000165000165	0	3.3000033000033e-05	0.00033000033000033	0	0.000165000165000165	0	0	0	0	0	0	0.000165000165000165	0	0	9.9000099000099e-05	0
ASV480	k__Bacteria;p__Actinobacteriota;c__Coriobacteriia;o__Coriobacteriales;f__Eggerthellaceae;g__Enterorhabdus;s__	0	0	0	0	0	0	0	0	0	0	0	0	0	0	0	0	0	0.000231000231000231	0	0	0	0	0	0	0	0	0	0	0	0	0.00066000066000066	0.000165000165000165	0.000396000396000396	0.000528000528000528	0.000165000165000165	0.000429000429000429	0.000462000462000462	0.000264000264000264	9.9000099000099e-05	0.00066000066000066	0	0	0	0	0	0	0	0
ASV481	k__Bacteria;p__Firmicutes;c__Clostridia;o__Clostridia_UCG-014;f__;g__;s__	0.000297000297000297	0.000495000495000495	0.000825000825000825	0	0	0	0.000297000297000297	0	0.00033000033000033	0.000297000297000297	0	0	0	0	0	0	0	0	0	0	0	0	0	0	0	0	6.6000066000066e-05	0	0	0	0	6.6000066000066e-05	0	0	0	0	0	0	0	0	0.000957000957000957	0.000297000297000297	0.00115500115500116	0.000396000396000396	0	0	0.000264000264000264	0
ASV482	k__Bacteria;p__Firmicutes;c__Clostridia;o__Lachnospirales;f__Lachnospiraceae	0	0	0	0	0	0	0	0	0	6.6000066000066e-05	0	0	9.9000099000099e-05	0	0	0	0	9.9000099000099e-05	0	0	0	0	0	0	0	0	0	0	0	0	0	0.00174900174900175	0	0.000363000363000363	0	0	0	0.000495000495000495	0.000264000264000264	0	0	0	0	0	0	9.9000099000099e-05	0.00115500115500116	0
ASV483	k__Bacteria;p__Bacteroidota;c__Bacteroidia;o__Bacteroidales;f__Rikenellaceae;g__Alistipes;s__	6.6000066000066e-05	0.000165000165000165	0.000561000561000561	0	0	6.6000066000066e-05	0.000264000264000264	6.6000066000066e-05	0.000363000363000363	0.000396000396000396	6.6000066000066e-05	0	0.000132000132000132	3.3000033000033e-05	0	0	0.000528000528000528	9.9000099000099e-05	0	0	0	0	0	0	0	0	0	0	0	0	0	0	0	0	0	0	0	0	0	0	6.6000066000066e-05	0	0.00108900108900109	0.000231000231000231	0.000132000132000132	0.000132000132000132	0.000396000396000396	0.000462000462000462
ASV484	k__Bacteria;p__Firmicutes;c__Clostridia;o__Clostridia_UCG-014;f__;g__;s__	0	0	0	0.000396000396000396	0	0	0	0	0	0	0.000594000594000594	0	0	0	0	0	0	0	0.00184800184800185	0.00102300102300102	0	0	0	0	0	0	0	0	0	0	0	0	0	0	0	0	0	0	0	0	0	0	0	0	0	0	0	0
ASV485	k__Bacteria;p__Firmicutes;c__Clostridia;o__Lachnospirales;f__Lachnospiraceae;g__Blautia;s__Lachnospiraceae_bacterium_28-4	9.9000099000099e-05	0	0	0	0	0	0	0	0	0	0	0.000891000891000891	0	6.6000066000066e-05	0	0	0	0	0	0.000165000165000165	0	0	0	0	0.000825000825000825	0.000792000792000792	0.000825000825000825	3.3000033000033e-05	0	0	0	0	0	0.000396000396000396	0	0	0	0	0	0	0	0	0	0	0	0	0	0
ASV486	k__Bacteria;p__Firmicutes;c__Clostridia;o__Lachnospirales;f__Lachnospiraceae	0	0	0	0	0	0	6.6000066000066e-05	0	0	0	0	0	0	0	0	0	0	0	0	0	0	0	0	0	0	0	0	0	0	0	0	0	0	0	0	0	0	0	0	0	0	0	0	0.000792000792000792	0	0	0.000924000924000924	0
ASV487	k__Bacteria;p__Firmicutes;c__Clostridia;o__Lachnospirales;f__Lachnospiraceae;g__Marvinbryantia;s__Clostridiales_bacterium_CIEAF_012	0	6.6000066000066e-05	0.000198000198000198	0	0	0	0	0	0	0	0	0	0	0	0	0	0	0	6.6000066000066e-05	0	9.9000099000099e-05	0.000231000231000231	0	0	0.000231000231000231	9.9000099000099e-05	0.000165000165000165	6.6000066000066e-05	0.000528000528000528	0.000165000165000165	6.6000066000066e-05	0	0	0	0.000264000264000264	0	0	0	0	0	0.000363000363000363	0	0	0	0	0.000132000132000132	0	0
ASV488	k__Bacteria;p__Firmicutes;c__Clostridia;o__Lachnospirales;f__Lachnospiraceae	6.6000066000066e-05	0	0	0	6.6000066000066e-05	0	9.9000099000099e-05	0	0.00118800118800119	0.00148500148500149	0	0	0	0.000462000462000462	0	0	0.000132000132000132	0.00033000033000033	0	0	0	0	0	0	0	0	0	0	0	0	0	0	0	0	0	0	0	0.000165000165000165	0	0	3.3000033000033e-05	6.6000066000066e-05	0.00547800547800548	0.000627000627000627	3.3000033000033e-05	0.000231000231000231	0.00201300201300201	9.9000099000099e-05
ASV489	k__Bacteria;p__Firmicutes;c__Clostridia;o__Clostridia_vadinBB60_group;f__;g__;s__	0	0	0	0	0	0	0	0	0	0	0	0	0	0	0	0	0	0	0	0	0	0	0	0	0	0	0	0.000231000231000231	0.000165000165000165	0.000462000462000462	0	0	0	0	0	0	0	0	0	0	0	0	0	0	0	0	0	0
ASV490	k__Bacteria;p__Bacteroidota;c__Bacteroidia;o__Bacteroidales;f__Marinifilaceae;g__Odoribacter;s__	6.6000066000066e-05	0.000561000561000561	0.000462000462000462	0.000165000165000165	0.000198000198000198	9.9000099000099e-05	6.6000066000066e-05	0.000198000198000198	0.000561000561000561	0.000363000363000363	0	0	0	0	0	0	0	0	0	0	0	0	0	0	0	0	0	0	0	0	0	0	0	0	0	0	0	0	0	0	0.000462000462000462	0.000363000363000363	0.00033000033000033	0.000363000363000363	6.6000066000066e-05	0.000231000231000231	0.000231000231000231	0.000264000264000264
ASV491	k__Bacteria;p__Bacteroidota;c__Bacteroidia;o__Bacteroidales;f__Muribaculaceae;g__;s__	0	0	0	0	0	0	0	0	0	0	0	0	0	0	0	0	0	0	0	0	0	0	0	0	0	0	0	0	0	0	0	0	0	0	0	0	0	0	0	0	0	0	0	0	0	0	0	0
ASV492	k__Bacteria;p__Firmicutes;c__Clostridia;o__Lachnospirales;f__Lachnospiraceae;g__Lachnospiraceae_UCG-001;s__	0	0	0	0	0	0	0	0	0	0	0	6.6000066000066e-05	0	0.000726000726000726	0.000165000165000165	0	0	0	0	0	0	3.3000033000033e-05	0	0	0	0	0	0	0.000429000429000429	0	0	0.000231000231000231	0	0	0.000297000297000297	0	0	0	0	0	0	0	0	0	0	0	0	0
ASV493	k__Bacteria;p__Actinobacteriota;c__Coriobacteriia;o__Coriobacteriales;f__Eggerthellaceae;g__Enterorhabdus;s__	6.6000066000066e-05	0	0.000132000132000132	0.000198000198000198	6.6000066000066e-05	0	0	0	0.000165000165000165	9.9000099000099e-05	0.00207900207900208	0.000132000132000132	0.000231000231000231	0.000561000561000561	0.000165000165000165	0.000198000198000198	0.000297000297000297	0	0	0	0	0	0	0	0	0	0	0	0	0	0	0	0	0	0	0	0	0	0	0	0.000561000561000561	0.000198000198000198	0	0	6.6000066000066e-05	0	0	0
ASV494	k__Bacteria;p__Firmicutes;c__Clostridia;o__Monoglobales;f__Monoglobaceae;g__Monoglobus;s__	0	0	0	0	0	0	0	0	0	0	0	0	0	0	0	0	0	0	0	0	9.9000099000099e-05	0.000198000198000198	0	0.000363000363000363	0.000132000132000132	6.6000066000066e-05	0.000297000297000297	0.000396000396000396	0.000132000132000132	0.000528000528000528	0	0	0	0	0	0	0	0	0	0	0	0	0	0	0	0	0	0
ASV495	k__Bacteria;p__Desulfobacterota;c__Desulfovibrionia;o__Desulfovibrionales;f__Desulfovibrionaceae;g__Desulfovibrio	0	0	0	0	0	0	0	0	0	0	0	0.00158400158400158	0.000231000231000231	0.00158400158400158	0	0	0.000561000561000561	0.000825000825000825	0.000198000198000198	9.9000099000099e-05	0	0	0	0	0	0	0	0	0	0	0	0	0	0	0	0	0	0	0	0	0	0	0	0	0	0	0	0
ASV496	k__Bacteria;p__Firmicutes;c__Clostridia;o__Clostridia_UCG-014;f__;g__;s__	0	0	0	0	0	0	0	0	0	0	0	0	0	0	0	0	0.000132000132000132	0	0	0.000165000165000165	0	0	0	0	0	0	0	0	0	0	0	0	0	0	0	0	0	0	0	0	0	0	0	0	0	0	0	0
ASV497	k__Bacteria;p__Firmicutes;c__Clostridia;o__Oscillospirales;f__Ruminococcaceae	0.000264000264000264	0.000264000264000264	0.000429000429000429	6.6000066000066e-05	3.3000033000033e-05	0	9.9000099000099e-05	0	0.000132000132000132	9.9000099000099e-05	0	0	0.000132000132000132	0.000495000495000495	0	0	0	0	0	0.000132000132000132	0	0	0	0	0	0	0	0	0	0	0	0	0	0	0.000297000297000297	0	0	0	0	0	0.000264000264000264	0	0.000231000231000231	0.000726000726000726	0	0.000165000165000165	0.000363000363000363	0
ASV498	k__Bacteria;p__Bacteroidota;c__Bacteroidia;o__Bacteroidales;f__Muribaculaceae;g__;s__	0.000198000198000198	0.000462000462000462	0.000264000264000264	0	0	0	0.000132000132000132	0.000264000264000264	0	0	0	9.9000099000099e-05	0	0	0	0	0	0	0	0	0	0	0	0	0	0	0	0	0	0	0.000297000297000297	0.000561000561000561	0.000297000297000297	0.000627000627000627	0	0.000132000132000132	0	0.000165000165000165	0.000792000792000792	0	0.000429000429000429	0.00033000033000033	0.000165000165000165	0.000231000231000231	0.000132000132000132	0.000396000396000396	0.000231000231000231	0.000231000231000231
ASV499	k__Bacteria;p__Firmicutes;c__Clostridia;o__Oscillospirales;f__Oscillospiraceae	0	0	0	0	0	0	0	0	0	0	0.000363000363000363	0.000693000693000693	0	0	0	0.000231000231000231	0	0	0	0	0	0	0	0	0	0	0	0	0	0	0	0.000165000165000165	0	0.000165000165000165	0	0	0	0	0	0	0	0	0	0	0	0	0	0
ASV500	k__Bacteria;p__Firmicutes;c__Clostridia;o__Oscillospirales;f__Oscillospiraceae;g__;s__	0.000528000528000528	0.000528000528000528	0.000528000528000528	0	0	0	0	0	0.000165000165000165	0	0	0.000264000264000264	0	0.000462000462000462	0	0	0	0	0	0.000462000462000462	0	0	0	0	0	0	0	6.6000066000066e-05	9.9000099000099e-05	0	0	0.000429000429000429	0	0.000165000165000165	0.000165000165000165	0	0.000396000396000396	9.9000099000099e-05	0	0	0	0	0	0	0	0	0.000264000264000264	0
ASV501	k__Bacteria;p__Firmicutes;c__Clostridia;o__Clostridia_UCG-014;f__;g__;s__	0	0	0	0	0	0	0	0	0	0	0	0	0	0	0	0	0	0	0	0	0.00033000033000033	0	0	0	0	0.000165000165000165	0.000231000231000231	0	0	0	0	0	0	0	0	0.000297000297000297	0	0	0.000165000165000165	0	0	0	0	0	0	0	0	0
ASV502	k__Bacteria;p__Firmicutes;c__Clostridia;o__Clostridia_UCG-014;f__;g__;s__	0	0.000528000528000528	0.000726000726000726	0	0	0	0	0.00033000033000033	0	0	0	0	0	0	0	0.000132000132000132	0	0	0	0	0	3.3000033000033e-05	0	0	0	0	0.000132000132000132	3.3000033000033e-05	9.9000099000099e-05	0.000495000495000495	0	0	0	0	0	0	0	0	0	0	9.9000099000099e-05	9.9000099000099e-05	0.000297000297000297	0	0	0	0	0
ASV503	k__Bacteria;p__Firmicutes;c__Clostridia;o__Lachnospirales;f__Lachnospiraceae;g__A2;s__	0	0	0	0	0	0	0	0	0	0	0.00033000033000033	0	0.000198000198000198	0.000231000231000231	0.000231000231000231	0	0	0	0	0	0	0	0	0	0	0	0	0	0	0	0	0	0	0	0	0	0	0	0	0.000165000165000165	0	0	0	0	0	0	0	0
ASV504	k__Bacteria;p__Firmicutes;c__Clostridia;o__Lachnospirales;f__Lachnospiraceae;g__Lachnoclostridium;s__Dorea_sp_5-2	0.000297000297000297	0.000165000165000165	0	0	0	0	0	0	0	0	0	0	0	0.00033000033000033	0	0	9.9000099000099e-05	0	0	0	0	0	0	0	0	0	0	0	0.000165000165000165	0	0	0.00234300234300234	0	0.00033000033000033	0.00141900141900142	0	0	0	0	0	0	0	0.000165000165000165	0	0	0	0	0
ASV505	k__Bacteria;p__Firmicutes;c__Clostridia;o__Oscillospirales;f__Oscillospiraceae;g__;s__	0	0.000363000363000363	0	0	0	0	0	0	0	0	0	0	0	0	0	0	0	0	0	0	0	0	0	0	0	0	0	0	0	0	0	0	0	0	0	0	0	0	0	0	0	0	0	0	3.3000033000033e-05	0	0	0
ASV506	k__Bacteria;p__Firmicutes;c__Clostridia;o__Lachnospirales;f__Lachnospiraceae	0	0.000165000165000165	0.000132000132000132	0	0.000132000132000132	0	0	0	0	0	0	0	0	0	0	0	0	0	0	0	0	0	0	0	0	0	0	0	0	0	6.6000066000066e-05	0.00033000033000033	0	0	0	0	0	0	0	0	0.00033000033000033	0	0	0.00033000033000033	0	0	0	0
ASV507	k__Bacteria;p__Actinobacteriota;c__Coriobacteriia;o__Coriobacteriales;f__Eggerthellaceae;g__Enterorhabdus;s__	0	0	0	3.3000033000033e-05	0	6.6000066000066e-05	0	0	3.3000033000033e-05	6.6000066000066e-05	0	0.000132000132000132	0	0.000132000132000132	0	6.6000066000066e-05	0	0	0	0	0.000198000198000198	0	0	0.00158400158400158	0.000693000693000693	9.9000099000099e-05	0.000132000132000132	0.000132000132000132	0	0.000396000396000396	0.00033000033000033	0	0	0.000231000231000231	0	0	0	0.000198000198000198	0	0.000363000363000363	0	0	0	0	3.3000033000033e-05	0	0	0
ASV508	k__Bacteria;p__Firmicutes;c__Clostridia;o__Lachnospirales;f__Lachnospiraceae;g__Lachnospiraceae_NK4A136_group;s__	0	0.000231000231000231	0.000297000297000297	0	0	0	0	0	0	0	0	0.00429000429000429	0	0	0.000165000165000165	0	0	0	0	0	0.000132000132000132	0.000132000132000132	0	0	0	0.000165000165000165	0	0	6.6000066000066e-05	9.9000099000099e-05	0	0.000396000396000396	0	0.000198000198000198	0	0	0	0.000165000165000165	0	0	0	0	0	6.6000066000066e-05	0	0	0	0
ASV509	k__Bacteria;p__Firmicutes;c__Clostridia;o__Clostridia_vadinBB60_group;f__;g__;s__	0	3.3000033000033e-05	0.000198000198000198	0	0	9.9000099000099e-05	0	0	0.000165000165000165	0	0.000165000165000165	0	0	0.000231000231000231	0	0	0	0	0	0	0	0	0	0	0	0	0	0	0	0	0	0	0	6.6000066000066e-05	0	0	0	0	9.9000099000099e-05	0	9.9000099000099e-05	0	0.000132000132000132	0.000396000396000396	0	0	0	0
ASV510	k__Bacteria;p__Firmicutes;c__Clostridia;o__Lachnospirales;f__Lachnospiraceae;g__Lachnospiraceae_NK4A136_group;s__Lachnospiraceae_bacterium_COE1	0.00033000033000033	0.00033000033000033	0	0	0	0	0	0	0	0	0	0	0	0	0	0	0.000132000132000132	0	0	0	0	0.000495000495000495	0	0	0	0	0	0	0	0	0	0	0	3.3000033000033e-05	0	0	0	0	0	0	0	0	0	0	0	0	0	0
ASV511	k__Bacteria;p__Firmicutes;c__Clostridia;o__Lachnospirales;f__Lachnospiraceae;g__Lachnospiraceae_NK4A136_group;s__Lachnospiraceae_bacterium_A4	0	0	0	0	0	0	0	0	0	0	0	0	0	0.00178200178200178	0	0	0	0	6.6000066000066e-05	0	0	0	0	0	0	0	0	0	0	0	0	0	0	0	0	0	0	0.000495000495000495	0.000264000264000264	0	0	0	0	0	0	0	0	0
ASV512	k__Bacteria;p__Firmicutes;c__Clostridia;o__Clostridiales;f__Clostridiaceae;g__Clostridium_sensu_stricto_1	0	0	0	0	0	0	0	0	0	0	0	0	0	0	0	0	0	0	0	0	0	0	0	0	0	0	0	0	0	0	0.00194700194700195	0	0	0.00178200178200178	0.000297000297000297	0	0	0	0	0	0	0	0	0	0	0	0	0
ASV513	k__Bacteria;p__Firmicutes;c__Clostridia;o__Peptostreptococcales-Tissierellales;f__Anaerovoracaceae;g__[Eubacterium]_nodatum_group;s__	0	0	0	6.6000066000066e-05	3.3000033000033e-05	0.000165000165000165	0	0	0	9.9000099000099e-05	0.000264000264000264	9.9000099000099e-05	9.9000099000099e-05	0	6.6000066000066e-05	0	3.3000033000033e-05	0.000165000165000165	0	0	0	0	0	0	0	9.9000099000099e-05	0	0	0.00066000066000066	0.000891000891000891	0.000132000132000132	0.000132000132000132	0	0.000165000165000165	0.000396000396000396	0.000132000132000132	0	9.9000099000099e-05	0	0	0.000495000495000495	0	3.3000033000033e-05	0	0	0	0	0
ASV514	k__Bacteria;p__Firmicutes;c__Bacilli;o__RF39;f__;g__;s__	0	0	0	0	0	0	0	0	0	0	0	0	0	0	0	0	6.6000066000066e-05	0	0	0.000165000165000165	0	0	0	0	0	0	0	0	0	0	0.000198000198000198	9.9000099000099e-05	0.000528000528000528	0.00033000033000033	0	3.3000033000033e-05	0	0	0	0	0	0	0	0	0	0	0	0
ASV515	k__Bacteria;p__Firmicutes;c__Clostridia;o__Oscillospirales;f__Oscillospiraceae	0.000132000132000132	6.6000066000066e-05	0	0	0	0	0	0	0	0	0	9.9000099000099e-05	0	0.000165000165000165	0	0	0	0	0	0.000363000363000363	0	0	0	0	0	0	0	0	0.000165000165000165	6.6000066000066e-05	0	0	0	6.6000066000066e-05	0	0	0	0.000198000198000198	0	6.6000066000066e-05	0	0	0	0	0	0	0.000594000594000594	0
ASV516	k__Bacteria;p__Firmicutes;c__Clostridia;o__Lachnospirales;f__Lachnospiraceae	0.000231000231000231	6.6000066000066e-05	9.9000099000099e-05	0	0	0	0	0	0	0	0	0	0	0	0	0	0	0	0	0	0	0	0	0	0.000726000726000726	0.000462000462000462	0	0.000264000264000264	0	0	0	0.000561000561000561	0.000132000132000132	0.000429000429000429	0	0	0	0	0.000198000198000198	0	0	0	0	0	0	0	0	0
ASV517	k__Bacteria;p__Firmicutes;c__Bacilli;o__Erysipelotrichales;f__Erysipelatoclostridiaceae;g__Erysipelatoclostridium;s__	0	0	0	0	0	0	0	0	0	0	0	0	0	6.6000066000066e-05	0	0	0	0	0	0	0	0	0	0	0	0	0	0	0	0	0	0	0	0	0	0	0.000198000198000198	0	0	0	0	0	0	0	0	0	0	0
ASV518	k__Bacteria;p__Firmicutes;c__Clostridia;o__Christensenellales;f__Christensenellaceae;g__;s__	0.000132000132000132	0.000231000231000231	0.000231000231000231	0.000132000132000132	0	6.6000066000066e-05	3.3000033000033e-05	0	0.000165000165000165	0.000363000363000363	0	0.000132000132000132	0.000264000264000264	0.000132000132000132	9.9000099000099e-05	0	0.000132000132000132	0.000231000231000231	6.6000066000066e-05	9.9000099000099e-05	0	0	0	0	0	0	0	0	0	0	0.000132000132000132	6.6000066000066e-05	0	6.6000066000066e-05	6.6000066000066e-05	0	0	0.000165000165000165	0	0	3.3000033000033e-05	0	0.000132000132000132	9.9000099000099e-05	0	6.6000066000066e-05	9.9000099000099e-05	6.6000066000066e-05
ASV519	k__Bacteria;p__Firmicutes;c__Clostridia;o__Oscillospirales;f__Oscillospiraceae;g__;s__	0.000363000363000363	0	0	0	0	0	0.000528000528000528	0	0	0.00066000066000066	0	0	0	0	0.000264000264000264	0	0	0	0	0.000561000561000561	0	0.00184800184800185	0	0	0.000495000495000495	0	0.000825000825000825	0	0	0	0	0	0	0	0.000561000561000561	0.000363000363000363	0	0	0	0	0	0	0	0	0	0	0	0
ASV520	k__Bacteria;p__Firmicutes;c__Clostridia;o__Clostridia_vadinBB60_group;f__;g__;s__	0	0	0	0	0	0	0	0	0	0	0	0	0	0	0	6.6000066000066e-05	0	0	0	0	0	0	0	0	0	0	0	0	0	0	0	0	0	6.6000066000066e-05	0	0	0	0	0	0	0	0	0	0.000231000231000231	0	0	0	0
ASV521	k__Bacteria;p__Firmicutes;c__Clostridia;o__Lachnospirales;f__Lachnospiraceae	0	0	0	0	0	0	0	0	0	0	0	0	0	0	0	0	0	0	0	0	0	0	0	0	0	0	0	0	0	0	0	0	0	0	0	0	0	0	0	0	0	0	0	0	0	0	0	0
ASV522	k__Bacteria;p__Firmicutes;c__Clostridia;o__Lachnospirales;f__Lachnospiraceae	0.00125400125400125	0.000198000198000198	0	0	0	0	0	0	0	0	0	0	0	0	0	0	0	0	0	0	0	0	0	0	0	0	0	9.9000099000099e-05	0.000396000396000396	0.00033000033000033	0.000297000297000297	0.000429000429000429	0	0.000264000264000264	0.000528000528000528	0	0	0	0	0	0	0.000165000165000165	0	0.000165000165000165	0	0	0	0
ASV523	k__Bacteria;p__Firmicutes;c__Clostridia;o__Lachnospirales;f__Lachnospiraceae;g__A2	0.000132000132000132	0	0	0	0	0	0	0	0	0	0	0	0	0	0	0	0	0	0	0	6.6000066000066e-05	0.00105600105600106	0	0	0	0	0	0	0	0	0	0	0	0	0	0	0	0	0	0	0	0	0.00033000033000033	0	0	0	0	0
ASV524	k__Bacteria;p__Firmicutes;c__Clostridia;o__Lachnospirales;f__Lachnospiraceae	0	0	0	0	0	0	0	0	0	0	0	0.000462000462000462	0	0	0	0	0	0	0	0	0	0.000462000462000462	0	0.000693000693000693	0.00108900108900109	0.000396000396000396	0.000429000429000429	0	0.000231000231000231	0.000264000264000264	0	0.00118800118800119	0	0	0	0	0	0.000264000264000264	0	0	0	0	0	0	0	0	0	0
ASV525	k__Bacteria;p__Firmicutes;c__Clostridia;o__Oscillospirales;f__Oscillospiraceae;g__Intestinimonas;s__	0.000297000297000297	0.000495000495000495	0	0	0	0	0	0	0	0	0	0.00033000033000033	0.000231000231000231	0.000462000462000462	9.9000099000099e-05	0	0	0	0	0.000231000231000231	0	0	0	0	9.9000099000099e-05	0	3.3000033000033e-05	0	0	0	0.000165000165000165	0.000825000825000825	0	3.3000033000033e-05	0	0	0	0.000165000165000165	0	0	0	0	0	0.000165000165000165	0	0	0	0
ASV526	k__Bacteria;p__Firmicutes;c__Clostridia;o__Clostridia_UCG-014;f__;g__;s__	0	0	0.000297000297000297	0	0	0	0	0	0	0	0	0	0	0	0	0	0	0	0	0	0	0	0	0	0	0	0	0	0	0	0	0.000231000231000231	0	0	0	0.00066000066000066	0.00066000066000066	0	0	0	0	0	0	0	0	0	0	0
ASV527	k__Bacteria;p__Firmicutes;c__Clostridia;o__Lachnospirales;f__Lachnospiraceae;g__[Eubacterium]_xylanophilum_group;s__	0	0	0	0	0	0	0	0	0	0	0	0	0.00066000066000066	0.000429000429000429	0.000891000891000891	0	0	0.000759000759000759	0	0.000594000594000594	0	0	0	0	0	0	0	0	0	0	0	0	0	0	0	0	0	0	0	0	0	0	0	0	0	0	0	0
ASV528	k__Bacteria;p__Firmicutes;c__unidentified_Firmicutes;o__Oscillospirales;f__Ruminococcaceae;g__;s__	0	0	0	0	0	0	0	0	0	0	0.000561000561000561	0	0.000561000561000561	0.000198000198000198	0	0	6.6000066000066e-05	0	0	0.000363000363000363	0	0	0	0	0	0	0	0	0	0	0.000132000132000132	0.000429000429000429	0	9.9000099000099e-05	0	6.6000066000066e-05	0	0.000891000891000891	0	0.000561000561000561	0	0	0	0	0	0	0	0
ASV529	k__Bacteria;p__Firmicutes;c__Clostridia;o__Oscillospirales;f__Oscillospiraceae	0	0	0	0	0	0	0	0	0	0	0.00118800118800119	0	0	0	0	0	0	0	0	0.000462000462000462	0	0	0	0	0	0	0	0	0	0	0	0.000858000858000858	0	0	0	0	0.000561000561000561	0	0	0	0	0	0	0	0	0	0	0
ASV530	k__Bacteria;p__Firmicutes;c__Clostridia;o__Lachnospirales;f__Lachnospiraceae	0	0	0	0	0	0	0	0	0	0	0	0	0	0	0	0	0	0	0	0	0	0	0	0	0	0	0	0	0.000825000825000825	0	0	0	0	0	0	0	0	0	0	0	0	0	0	0	0	0	0	0
ASV531	k__Bacteria;p__Firmicutes;c__Clostridia;o__Clostridia_UCG-014;f__;g__;s__	0	0	0	0	0	0	0	0	0	0	0	0	0	0	0	0	0	0	0	0	0	0	0	0	0	0	0	0	0	0	0	0	0	0	0	0	0	0	0	0	0	0	0	0	0.000132000132000132	0	0.00392700392700393	0.000429000429000429
ASV532	k__Bacteria;p__Firmicutes;c__Clostridia;o__Lachnospirales;f__Lachnospiraceae	0.000231000231000231	0.000198000198000198	9.9000099000099e-05	0	3.3000033000033e-05	0	0	0	0.000165000165000165	9.9000099000099e-05	0	6.6000066000066e-05	0	0.000264000264000264	0	0	0	0.000132000132000132	0	0	0	0	0	0	6.6000066000066e-05	3.3000033000033e-05	6.6000066000066e-05	6.6000066000066e-05	3.3000033000033e-05	0	0	0.00112200112200112	0	0	0	0	0	0	0	0	9.9000099000099e-05	0.000132000132000132	0.000132000132000132	0.00135300135300135	0	0	0.00155100155100155	0
ASV533	k__Bacteria;p__Firmicutes;c__Clostridia;o__Lachnospirales;f__Lachnospiraceae;g__unidentified_Lachnospiraceae;s__Clostridium_sp_Culture-27	0.000627000627000627	0.000231000231000231	0	0	0.000132000132000132	0	0	0	0.000528000528000528	0	0	3.3000033000033e-05	0.000231000231000231	0.000297000297000297	0.000363000363000363	0	0	0	0	3.3000033000033e-05	0	6.6000066000066e-05	0	0	0	6.6000066000066e-05	0	0	0.000462000462000462	0	0	0.00283800283800284	0	0	0	0	0	0.000198000198000198	0	0	0	0	3.3000033000033e-05	0	0	0	0	0
ASV534	k__Bacteria;p__Firmicutes;c__Clostridia;o__Lachnospirales;f__Lachnospiraceae;g__Lachnospiraceae_NK4A136_group;s__	9.9000099000099e-05	0	9.9000099000099e-05	0	0	0	0	0	0	0	0	0	0	0	0	0	0	0	0	0.000132000132000132	0	0	0	0	0	0	0	0	0.000264000264000264	0.000165000165000165	0	0	0	0	0	0	0	0	0	0	0	0	0	0	0	0	0	0
ASV535	k__Bacteria;p__Firmicutes;c__Clostridia;o__Oscillospirales;f__Oscillospiraceae;g__Oscillibacter;s__	0	0	0	0	0	0	0	0	0	0	0.000363000363000363	0.000429000429000429	0	0.00161700161700162	0	0	9.9000099000099e-05	9.9000099000099e-05	0	0	0	0	0	0	0	0	0	0	0	0	0	0	0	0.000363000363000363	0	0	0	0.00165000165000165	0	0	0	0	0	0	0	0	0	0
ASV536	k__Bacteria;p__Firmicutes;c__Clostridia;o__Lachnospirales;f__Lachnospiraceae;g__Lachnospiraceae_UCG-006;s__	0	0	0	0	6.6000066000066e-05	0	0	0	0	0	0	0	0	0	0	0	0	0	0	0	0	0.000528000528000528	0	0	0	0	0	0	0	0	0	0	0	0	0	0	0	0	0	0	0	0	0	0	0	0	0	0
ASV537	k__Bacteria;p__Actinobacteriota;c__Coriobacteriia;o__Coriobacteriales;f__Eggerthellaceae;g__Enterorhabdus;s__	0	0	0	0	0	0	0	0	0	0	0	0	0	0	0	0	0	0	0	0	0.000165000165000165	0	0.000429000429000429	0.00217800217800218	0.00033000033000033	6.6000066000066e-05	0.000165000165000165	0	0	0	0	0	0	0	0	0	0	0	0	0	0	0	0	0	0	0	0	0
ASV538	k__Bacteria;p__Firmicutes;c__Bacilli;o__Erysipelotrichales;f__Erysipelotrichaceae;g__Turicibacter	0	0	0	0	0	0	0	0	0	0	0	0	0	0	0	0	0	0	0	0	0	0	0	0	0	0	0	0.00590700590700591	0.00231000231000231	0.00155100155100155	0	0	0	0	0	0	0	0	0	0	0	0	0	0	0	0	0	0
ASV539	k__Bacteria;p__Firmicutes;c__Clostridia;o__Lachnospirales;f__Lachnospiraceae	0.00564300564300564	0.000297000297000297	0	0.000363000363000363	0	0	0	0	0	0	0	0	0	0.000264000264000264	0.00122100122100122	0	0	0	0	0	0	0	0	0	0	0	0	0	0	0	0	0	0	0	0	0	0	0	0	0	0	0	0	0.00066000066000066	0	0	0.00217800217800218	0
ASV540	k__Bacteria;p__Firmicutes;c__Clostridia;o__Oscillospirales;f__Oscillospiraceae;g__Oscillibacter	0.000297000297000297	0.000297000297000297	0.000462000462000462	0	0	6.6000066000066e-05	0	0	0	0.000198000198000198	0	0.000297000297000297	0	0	0	0	0	0	0	0	0.000198000198000198	0.000231000231000231	0	0	0	0	0.000132000132000132	0	0.000231000231000231	6.6000066000066e-05	0	0	0.000726000726000726	0	0	0	0	0	0	0	0.000132000132000132	3.3000033000033e-05	0	0	6.6000066000066e-05	0	0.000231000231000231	3.3000033000033e-05
ASV541	k__Bacteria;p__Bacteroidota;c__Bacteroidia;o__Bacteroidales;f__Muribaculaceae;g__;s__	0	0	0	0	0	0	0	0	0	0.00191400191400191	0	0	0	0	0	0	0	0	0	0	0	0	0	0	0	0	0	0	0	0	0.00033000033000033	0.000891000891000891	0	0	0	0	0	0	0.00033000033000033	0	0	0	0.00102300102300102	0	0	0	0	0
ASV542	k__Bacteria;p__Firmicutes;c__Clostridia;o__Lachnospirales;f__Lachnospiraceae;g__Lachnospiraceae_NK4A136_group	0	0	0	0	0	0	0	0	0	0	0	0	0	0.00115500115500116	0	0	0	0	0	0	0	0	0	0	0	0	0	0	0	0	0	0	0.000858000858000858	0	0	0	0	9.9000099000099e-05	0	0.000693000693000693	0	0	0	0.00188100188100188	0	0	0	0
ASV543	k__Bacteria;p__Firmicutes;c__Clostridia;o__Monoglobales;f__Monoglobaceae;g__Monoglobus;s__	0	0	0	0	0	0	0	0	0	0	3.3000033000033e-05	0	0	6.6000066000066e-05	0	0	0	0	0	0	0	0	0	0	0	0	0	0	0	0	0	6.6000066000066e-05	0	6.6000066000066e-05	0	0.000231000231000231	0	0	0	0.00174900174900175	0	0	0	0	0	0	0	0
ASV544	k__Bacteria;p__Firmicutes;c__Clostridia;o__Peptostreptococcales-Tissierellales;f__Anaerovoracaceae;g__Family_XIII_AD3011_group;s__	0.000132000132000132	3.3000033000033e-05	9.9000099000099e-05	0.000132000132000132	6.6000066000066e-05	0	3.3000033000033e-05	0	0	3.3000033000033e-05	0	0	0.000132000132000132	0.000165000165000165	6.6000066000066e-05	0	9.9000099000099e-05	0.000264000264000264	0	0	0	0	0	0	3.3000033000033e-05	6.6000066000066e-05	0.000198000198000198	3.3000033000033e-05	0.000231000231000231	0.000396000396000396	0.000165000165000165	0.000132000132000132	0	0.000132000132000132	0	0.000561000561000561	0	6.6000066000066e-05	0	0	0.000132000132000132	0	6.6000066000066e-05	0	0.000132000132000132	9.9000099000099e-05	3.3000033000033e-05	9.9000099000099e-05
ASV545	k__Bacteria;p__Firmicutes;c__Clostridia;o__Clostridia_UCG-014;f__;g__;s__	0	0	0	0	0	0	0	0	0	0	0.00168300168300168	0	0	0	0	0	0.000132000132000132	0	0	0	0	0	0	0	0	0	0	0	0	0	0	0	0	0	0	0	0	0	0	0	0	0	0.00122100122100122	0	0	0	0	0
ASV546	k__Bacteria;p__Firmicutes;c__Clostridia;o__Lachnospirales;f__Lachnospiraceae	3.3000033000033e-05	0	0	0	0	0	0	0	0	0	0	0.000495000495000495	0	6.6000066000066e-05	0	3.3000033000033e-05	0	0	0	0	0	0	0	0	0	0	0	0.000231000231000231	0.00115500115500116	9.9000099000099e-05	0	0	0	0	0	0	0	0	0	0	0	0	9.9000099000099e-05	0.00066000066000066	0	0	0.000429000429000429	0
ASV547	k__Bacteria;p__Firmicutes;c__Clostridia;o__Lachnospirales;f__Lachnospiraceae;g__Lachnospiraceae_NK4A136_group;s__	0	0	0	0	0	0	0	0	0	0	0	0	0	0	0	0	0	0	0	0	0	0	0	0	0	0	0	0	0.000759000759000759	0	0	0	0	0	0	0	0	0	0	0	0	0	0	0	0	0	0	0
ASV548	k__Bacteria;p__Firmicutes;c__Clostridia;o__Clostridia_UCG-014;f__;g__;s__	0	0	0	0	0	0	0	0	0	0	0	0	0.000561000561000561	0	0	0	0	0.000594000594000594	0	0	0	0	0	0	0	0	0	0	0	0	0	0	0	0	0	0	0	0	0	0	0.000429000429000429	0	0.00108900108900109	0	0	0	0	0
ASV549	k__Bacteria;p__Firmicutes;c__Clostridia;o__Clostridia_UCG-014;f__;g__;s__	0	0.000363000363000363	0.000231000231000231	0.000561000561000561	0.000429000429000429	0	0	0	0	0	0	0	0	6.6000066000066e-05	0	0	0	0	0	0	0	0	0	0	0	0	0	0	0	0	0	0	0	0.000165000165000165	0	0	0	0	0	0	0.000858000858000858	0.000792000792000792	0	0	0	0.000264000264000264	0	0
ASV550	k__Bacteria;p__Firmicutes;c__Clostridia;o__Clostridia_UCG-014;f__;g__;s__	0	0.000198000198000198	0.000132000132000132	0	0	0	0	0	0	0	0	0.000165000165000165	0	0	0	0	0	0	0	0	0	0	0	0	0	0	0	0	0	0	0.000165000165000165	0	0	0	0	0.000594000594000594	0	0	0	0	0.000858000858000858	0	0.000495000495000495	0.000693000693000693	0	0	0.000726000726000726	0
ASV551	k__Bacteria;p__Firmicutes;c__Clostridia;o__Lachnospirales;f__Lachnospiraceae	0	0	0	0	0.000165000165000165	0	0	0	0	0	0	0	0	0	0	0	0	0	0	0	0	0	0	0	0	0	0	0	0	0	0.000132000132000132	0	0	3.3000033000033e-05	0	0	0	0.000297000297000297	0	0	0	0	0.000132000132000132	0	0	0	0	0
ASV552	k__Bacteria;p__Firmicutes;c__Clostridia;o__Lachnospirales;f__Lachnospiraceae	0.00033000033000033	0	0.000132000132000132	0.000396000396000396	0.000264000264000264	0	0.000594000594000594	0	0	0	0	0	0	0	0	0	0	0	0	0	0	0	0	0	0	9.9000099000099e-05	0	0	0	0	0	0.000363000363000363	0	0	0	0	0	0	0	0	0	0.000165000165000165	0.000462000462000462	0.00112200112200112	0	0.000198000198000198	0.000726000726000726	0
ASV553	k__Bacteria;p__Firmicutes;c__Clostridia;o__Lachnospirales;f__Lachnospiraceae;g__Lachnospiraceae_NK4A136_group;s__	0	0.00066000066000066	0.00105600105600106	0	0	0	0	0	0.00943800943800944	0	0	0	0	0	0	0	0	0	0	0	0	0	0	0	0	0	0	0	0	0	0.000924000924000924	0.00122100122100122	0	0.000528000528000528	0.000363000363000363	0	0.000165000165000165	0	0	0	0	0	0	0	0	0	0	0
ASV554	k__Bacteria;p__Bacteroidota;c__Bacteroidia;o__Bacteroidales;f__Muribaculaceae;g__;s__	0	0	0	0	0	0	0	0	0	0	0	0	0	0.000429000429000429	0.00066000066000066	0	0	0	0	0	0	0	0	0	0	0	0	0	0.000462000462000462	0	0	0	0.000858000858000858	0.000528000528000528	0.000528000528000528	0.000693000693000693	0	0	0	0	0	0	0	0	0	0	0	0
ASV555	k__Bacteria;p__Firmicutes;c__Clostridia;o__Oscillospirales;f__Oscillospiraceae;g__Intestinimonas;s__	0	0	0	0	0	0	0	0	0	0	0	0	0.000561000561000561	0.000132000132000132	0.000132000132000132	0.000231000231000231	0	0	0	0	0	0	0	0	0	0	0	0	0	0	0	6.6000066000066e-05	0	3.3000033000033e-05	0	0.000264000264000264	0.000693000693000693	0.000462000462000462	0.000297000297000297	0	0	0	0	0	0	0	0	0
ASV556	k__Bacteria;p__Firmicutes;c__Clostridia;o__Oscillospirales;f__Oscillospiraceae	9.9000099000099e-05	0	0	6.6000066000066e-05	0	0	0	0	0	0	0	0	0	0	0	0	0	0	0	0	0	0	0	0	0.00125400125400125	0	0.000132000132000132	0	0	0	0	0	0	0	0	0	0	0	0	0	0	0	0	6.6000066000066e-05	0	0	0.000264000264000264	0
ASV557	k__Bacteria;p__Firmicutes;c__Clostridia;o__Lachnospirales;f__Lachnospiraceae;g__Lachnospiraceae_NK4A136_group;s__	0	0	0	0	0	0	0	0	0	0	0	0	0	0	0	0	0	0	0	0	0	0	0	0	0	0	0	0	0.00214500214500214	0	0	0	0	0	0	0	0	0	0	0	0	0	0	0	0	0	0	0
ASV558	k__Bacteria;p__Firmicutes;c__Clostridia;o__Clostridia_UCG-014;f__;g__;s__	0	0	0	0	0	0	0	0	0	0	0	0	0	0	0	0	0	0	0	0	0	0	0	0	0	0	0	0	0	0	0	0	0	0	0	0	0	0	0	0	0	0	0	0	0	0	0.0031020031020031	0
ASV559	k__Bacteria;p__Firmicutes;c__Clostridia;o__Oscillospirales;f__Oscillospiraceae;g__unidentified_Oscillospiraceae	0.000231000231000231	0.00105600105600106	0.000165000165000165	0	0	0	0	0	0	0	0	0.000396000396000396	0.000693000693000693	0	0	0	0	0	0	0.000495000495000495	0	0.000198000198000198	0	0	0	0	0	0	9.9000099000099e-05	0	0	0.00066000066000066	0	0.000264000264000264	0	0.000231000231000231	0	0.00033000033000033	0	0	0	0	0.000231000231000231	0	0	0	0	0
ASV560	k__Bacteria;p__Firmicutes;c__Clostridia;o__Lachnospirales;f__Lachnospiraceae	0	0	0	0	0	0	0	0	0	0	0	0	0	6.6000066000066e-05	0.000132000132000132	0	0	0	0	0	0	0	0	0	0	0	0	0	0	0	3.3000033000033e-05	0.00207900207900208	0	0	0.000231000231000231	0	0	0	6.6000066000066e-05	0	0	0	0.000231000231000231	0.000462000462000462	0	0	0	0
ASV561	k__Bacteria;p__Firmicutes;c__Clostridia;o__Oscillospirales;f__UCG-010;g__;s__	0.000462000462000462	0.000891000891000891	0.00158400158400158	0.000396000396000396	0.000198000198000198	0.000231000231000231	0.000198000198000198	0.000429000429000429	0.00033000033000033	0.00033000033000033	0	0	0	0	0	0	0	0	0	0	0	0	0	0	0	0	0	0	0	0	0	0	0	0	0	0	0	0	0	0	0.00066000066000066	0.000132000132000132	0.000462000462000462	3.3000033000033e-05	0	0.000198000198000198	0.000198000198000198	0.000198000198000198
ASV562	k__Bacteria;p__Firmicutes;c__Clostridia;o__Lachnospirales;f__Lachnospiraceae	0	0	0	0	0	0	0	0	0	0	0	0	0	0	0	0	0	9.9000099000099e-05	0	0.000231000231000231	0	0	0	0	0	0	0	0	0	0	0	0	0	0	0	0	0	0	0	0	0	0	0	0	0	0	0	0
ASV563	k__Bacteria;p__Firmicutes;c__Clostridia;o__Clostridia_UCG-014;f__;g__;s__	0	0	0	0	0	0	0	0	0	0	0.000495000495000495	0	0	0	0	0	0	0	0	0	0	0	0.000561000561000561	0.00178200178200178	0	0.00033000033000033	0	0.000297000297000297	0	0	0	0	0	0	0.00161700161700162	0.000561000561000561	0	0.000396000396000396	0.000561000561000561	0.00363000363000363	0	0	0	0	0	0	0	0
ASV564	k__Bacteria;p__Firmicutes;c__Clostridia;o__Lachnospirales;f__Lachnospiraceae	0.00135300135300135	0.000264000264000264	0	0	0	0	0	0	0	0	0	0	0	9.9000099000099e-05	9.9000099000099e-05	0	0	0	0	0	0	6.6000066000066e-05	0	0	0	0	0	0.000396000396000396	0.000561000561000561	6.6000066000066e-05	0	0.00227700227700228	0	0	0	0	0	0	0	0	0	0	0	0.000132000132000132	0	0	0.000264000264000264	0
ASV565	k__Bacteria;p__Firmicutes;c__Clostridia;o__Lachnospirales;f__Lachnospiraceae	3.3000033000033e-05	0	6.6000066000066e-05	0	0	6.6000066000066e-05	0	0	0.000198000198000198	0	0	0	0	0.000198000198000198	3.3000033000033e-05	0	0	0	0	0.000198000198000198	6.6000066000066e-05	0.000198000198000198	0	0	0	0.000165000165000165	0	6.6000066000066e-05	0.000264000264000264	0	0	0.000495000495000495	0	6.6000066000066e-05	6.6000066000066e-05	0	0	0.000264000264000264	0	0	0	0	9.9000099000099e-05	0.000165000165000165	0	0	0.000165000165000165	0
ASV566	k__Bacteria;p__Firmicutes;c__Clostridia;o__Peptostreptococcales-Tissierellales;f__Anaerovoracaceae;g__Family_XIII_UCG-001;s__	6.6000066000066e-05	6.6000066000066e-05	0.000198000198000198	0	0	0	0	0	0	0	0.000165000165000165	0.000132000132000132	0	6.6000066000066e-05	0	0	0	6.6000066000066e-05	0	0	0	0	0	0	0	0	0	0	0	0	0	0	0	0	0.000165000165000165	0	0	0	0	0	0	0	3.3000033000033e-05	0.000132000132000132	0	0	0	3.3000033000033e-05
ASV567	k__Bacteria;p__Firmicutes;c__Clostridia;o__Lachnospirales;f__Lachnospiraceae;g__unidentified_Lachnospiraceae;s__Clostridium_sp_Culture-41	0	9.9000099000099e-05	0	0	0	0	0	0	0	0	0.000132000132000132	0.000297000297000297	0.000264000264000264	0.00033000033000033	0	0	0	0.000297000297000297	0	0.000165000165000165	0	0	0	0	0	0	0	0	6.6000066000066e-05	9.9000099000099e-05	0.000132000132000132	0.000165000165000165	0	3.3000033000033e-05	0.00033000033000033	0	0	0.000429000429000429	0.000198000198000198	0	0	0	0	0	0	0	0.000198000198000198	0
ASV568	k__Bacteria;p__Bacteroidota;c__Bacteroidia;o__Bacteroidales;f__Muribaculaceae;g__;s__	0.00066000066000066	0	0.000429000429000429	0	0	0	0	0	0	0	0	0	0	0	0	0	0	0	0	0	0	0	0	0	0	0	0	0	0	0	0	0	0	0	0	0	0	0	0	0	0.00231000231000231	0.00102300102300102	0.00115500115500116	0.00122100122100122	0.000627000627000627	0.000924000924000924	0	0.00138600138600139
ASV569	k__Bacteria;p__Campylobacterota;c__Campylobacteria;o__Campylobacterales;f__Helicobacteraceae;g__Helicobacter	0	0	0	0	0	0	0	0	0	0	0	0	0.0114840114840115	0.00066000066000066	0.0116820116820117	0	0.000495000495000495	0	0	0	0	0	0	0	0	0	0	0	0	0	0	0	0	0	0	0	0	0	0	0	0	0	0	0	0	0	0	0
ASV570	k__Bacteria;p__Firmicutes;c__Clostridia;o__Clostridia_UCG-014;f__;g__;s__	0	0	0	0	0	0	0	0	0	0	6.6000066000066e-05	0	0.000594000594000594	0.000759000759000759	0.000132000132000132	0	0.000165000165000165	0	9.9000099000099e-05	0.000231000231000231	0	0	0	0	0	0	0	0	0	0	0	0	0	0	0	0	0	0	0	0	0	0	0	0	0	0	0	0
ASV571	k__Bacteria;p__Firmicutes;c__Clostridia;o__Clostridia_UCG-014;f__;g__;s__	0	0	0.000231000231000231	0	0.000198000198000198	0	0.000297000297000297	0	0.000231000231000231	0.000429000429000429	0	0	0	0	0	0	0	0	0	0	0	0	0	0	0	0	0	0	0	0	0	0	0	0.000231000231000231	0	0.000132000132000132	0	0	0	0	0.000165000165000165	0	0.00151800151800152	0.000132000132000132	0	0	0	0
ASV572	k__Bacteria;p__Firmicutes;c__Clostridia;o__Oscillospirales;f__Oscillospiraceae;g__Colidextribacter;s__	0	0	0	0	0	0	0	0	0	0	0	0	0.000297000297000297	0	0	0	0	0	0	0	0	0.00033000033000033	0	0	0	0	0.000132000132000132	0	0	0	0	0	0	0	0	0	0	0	0	0	0	0	0	0	0	0	0	0
ASV573	k__Bacteria;p__Firmicutes;c__Clostridia;o__Clostridia_UCG-014;f__;g__;s__	0	0	0.000132000132000132	0	0	0	0	0	0.000132000132000132	0	0.00033000033000033	0.000297000297000297	0	0	0	0	0	0	0	0	0	0	0	0.000693000693000693	0	0.000165000165000165	0	0	0	0	0	0	0	0.000132000132000132	0	0	0	0	0	0.000528000528000528	0	0	0.000363000363000363	0	0	0	0	0
ASV574	k__Bacteria;p__Firmicutes;c__Clostridia;o__Oscillospirales;f__Oscillospiraceae	0.000264000264000264	0.000528000528000528	0.000726000726000726	0	0	0	0.000363000363000363	0	0	0.00033000033000033	0	0	0	0	0	0	0	0.000198000198000198	0	0	0	0	0	0	0.00145200145200145	0	0.000726000726000726	0	0	0	0	0	0	0	0	0	0	0	0	0	0	0	0	0.000495000495000495	0	0	0	0
ASV575	k__Bacteria;p__Firmicutes;c__Bacilli;o__Erysipelotrichales;f__Erysipelatoclostridiaceae;g__Erysipelatoclostridium;s__	0	0	0	0	0	0	0	0	0	0	0.000726000726000726	0.000165000165000165	0.000165000165000165	0.000726000726000726	6.6000066000066e-05	0	0.00623700623700624	0.000165000165000165	0	0	0	0	0	0	0	0	0	0	0	0	0	3.3000033000033e-05	0	0	0	0	0	0	0	0	0	0	0	0	0	0	0	0
ASV576	k__Bacteria;p__Actinobacteriota;c__Actinobacteria;o__Corynebacteriales;f__Corynebacteriaceae;g__Corynebacterium;s__Corynebacterium_tuberculostearicum	0	0	0	0	0	0	0	0	0	0	0	0	0	0	0	0	0	0	0	0	0	0	9.9000099000099e-05	0.00240900240900241	0	6.6000066000066e-05	0	0	0	0	0	0	0	0	0	0	0.0035970035970036	0	0	0	0	0	0	0	0	0	0	0
ASV577	k__Bacteria;p__Firmicutes;c__Clostridia;o__Lachnospirales;f__Lachnospiraceae	0	0	0	0	0	0	0	0	0	0	0	0	0.000363000363000363	0.000165000165000165	9.9000099000099e-05	0	0.000198000198000198	0.000231000231000231	0	0.000198000198000198	0	0	0	0	0	0	0	0	0	0	0	0	0	0	0	0	0	0	0	0	0	0	0	0	0	0	0	0
ASV578	k__Bacteria;p__Firmicutes;c__Clostridia;o__Lachnospirales;f__Lachnospiraceae	6.6000066000066e-05	0.00161700161700162	0	0	0	0	0.000297000297000297	0	3.3000033000033e-05	6.6000066000066e-05	0	0	0	0.00145200145200145	0.000462000462000462	0	0.000132000132000132	0	0	0	0	0	0	0	0	0	0	0	0	0	0	0	0	0	0	0	0.000165000165000165	0	0	0	0	0	0	0	0	0	0	0
ASV579	k__Bacteria;p__Firmicutes;c__unidentified_Firmicutes;o__Oscillospirales;f__Ruminococcaceae;g__;s__	9.9000099000099e-05	0.000132000132000132	6.6000066000066e-05	0	0	0	0.000132000132000132	0	0.000363000363000363	0.000132000132000132	0	0	0.000231000231000231	0	0	0	0	0	0	0	0	0	0	0	0	0	0	0	0	0	0.000231000231000231	0	0	3.3000033000033e-05	0.000429000429000429	0	0	0.000462000462000462	0	0.00178200178200178	0.000198000198000198	0	0.000264000264000264	0.00066000066000066	0	9.9000099000099e-05	0.000462000462000462	0
ASV580	k__Bacteria;p__Firmicutes;c__Clostridia;o__Oscillospirales;f__Oscillospiraceae	0	0	0	0	0	0	0	0	0	0	0	0	0	0	0.000231000231000231	9.9000099000099e-05	0	0	0	0.000627000627000627	0	0	0	0	0.000198000198000198	0	0	0	0	0.000264000264000264	0.000924000924000924	0.000792000792000792	0.000363000363000363	0.00033000033000033	0.00270600270600271	0.000132000132000132	0	0	0	0.000363000363000363	0	0	0	0	0	0	0	0
ASV581	k__Bacteria;p__Firmicutes;c__Clostridia;o__Lachnospirales;f__Lachnospiraceae	0	0	0	0	0	0	0	0	0	0	0	0	0	0	0	0	0	0	0	0	0	0.000297000297000297	0	0	0	0	0	0	0	0	0	0.000198000198000198	0	0	0.000561000561000561	0	0.000495000495000495	0	0	0	0	0	0	0	0	0	0	0
ASV582	k__Bacteria;p__Actinobacteriota;c__Coriobacteriia;o__Coriobacteriales;f__Eggerthellaceae;g__Parvibacter;s__	0.00132000132000132	0.000132000132000132	9.9000099000099e-05	0.000561000561000561	0.000462000462000462	0.000726000726000726	0.000132000132000132	0	9.9000099000099e-05	0.000198000198000198	0	0	0	0	0	0	0	0	0	0	0	0	0	0	0	0	0	0	0	0	0	0	0	0	0	0	0	0	0	0	0.000528000528000528	0.000462000462000462	0.00033000033000033	9.9000099000099e-05	0.00204600204600205	0.000396000396000396	0	0.000297000297000297
ASV583	k__Bacteria;p__Firmicutes;c__Clostridia;o__Oscillospirales;f__Ruminococcaceae;g__;s__	0.00033000033000033	0.000396000396000396	9.9000099000099e-05	0	0	0	0	0	0	0	0	0	0.000165000165000165	0.00033000033000033	0	9.9000099000099e-05	6.6000066000066e-05	0	0	6.6000066000066e-05	0	0.000198000198000198	0	0	0	0	6.6000066000066e-05	6.6000066000066e-05	0.000363000363000363	0	0.000132000132000132	0	0	3.3000033000033e-05	0.000132000132000132	0	0	0	0	0	0	0	0	9.9000099000099e-05	0	0	0	0
ASV584	k__Bacteria;p__Firmicutes;c__Clostridia;o__Lachnospirales;f__Lachnospiraceae	0	0	0	0	0	0	0	0	0	0	0	0	0	0	0	0	0	0	0	0	6.6000066000066e-05	0.00033000033000033	0	0	0	0.000561000561000561	3.3000033000033e-05	0	0	3.3000033000033e-05	6.6000066000066e-05	0	0	6.6000066000066e-05	0.00033000033000033	0	0	6.6000066000066e-05	0.000462000462000462	0	0	0	0	0	0	0	0	0
ASV585	k__Bacteria;p__Firmicutes;c__Clostridia;o__Lachnospirales;f__Lachnospiraceae;g__Lachnospiraceae_NK4A136_group;s__Lachnospiraceae_bacterium_COE1	0	0	0	0	0	0	0	0	0	0	0	0	0	0.000297000297000297	0	0	0	0	0	0.000231000231000231	0	0	0	0	9.9000099000099e-05	0	0	0	0	0	0	0	0	0	0	0	0	0	0	0	0	0	0	0	0	0	0	0
ASV586	k__Bacteria;p__Bacteroidota;c__Bacteroidia;o__Bacteroidales;f__Muribaculaceae;g__;s__	0	0	0	0	0	0	0	0	0	0	0	0	0.000495000495000495	0	0	0	0.000462000462000462	0	0	0	0.00141900141900142	0.00132000132000132	0	0	0.000891000891000891	0.000726000726000726	0.00066000066000066	0	0	0.000759000759000759	0	0	0	0.000264000264000264	0	0	0	0	0	0	0	0	0	0	0	0	0	0
ASV587	k__Bacteria;p__Firmicutes;c__Clostridia;o__Lachnospirales;f__Lachnospiraceae	0.00198000198000198	0	0	0	0	0	0	0	0.000462000462000462	0	0	0	9.9000099000099e-05	0	0	0	0	0	0	0	0	0	0	0	0	0	0	0	0	0	3.3000033000033e-05	0	0	3.3000033000033e-05	0.000561000561000561	0	0	0	0	0	0	0	0	0	0	0	3.3000033000033e-05	0
ASV588	k__Bacteria;p__Firmicutes;c__Clostridia;o__Clostridia_UCG-014;f__;g__;s__	0	0	0.00066000066000066	0	0	0	0	0	0.000462000462000462	0.00125400125400125	0	0	0	0	0	0	0	0	0	0	0	0	0	0	0	0	0	0	0	0	0	0	0	0	0	0	0	0	0	0	0	0	0.00379500379500379	0	0	0.00155100155100155	0	0.00112200112200112
ASV589	k__Bacteria;p__Firmicutes;c__Clostridia;o__Lachnospirales;f__Lachnospiraceae;g__GCA-900066575;s__	0.000198000198000198	0.000396000396000396	0	3.3000033000033e-05	0	0	6.6000066000066e-05	0	0.000132000132000132	0.000132000132000132	0	0.000462000462000462	0	9.9000099000099e-05	6.6000066000066e-05	0	0	0.000165000165000165	0	0	0	0.000528000528000528	0	0	0.000231000231000231	0	0.000297000297000297	0	0.000264000264000264	0	9.9000099000099e-05	0.000759000759000759	0	0.000132000132000132	0	0	0	0.000363000363000363	0	0	0	0	0	0	0	0	0.000231000231000231	0
ASV590	k__Bacteria;p__Firmicutes;c__Clostridia;o__Lachnospirales;f__Lachnospiraceae	0.000297000297000297	0	9.9000099000099e-05	9.9000099000099e-05	0.000363000363000363	0	9.9000099000099e-05	0	0	0.000429000429000429	0.000198000198000198	0	0.000264000264000264	0.000264000264000264	0	0	0	0	0	0	0	0.000198000198000198	0	0	0.000165000165000165	3.3000033000033e-05	0	0	0	0	0	0.000297000297000297	0	0	0	0	0	0	0	0	0	0	0.000792000792000792	0.000759000759000759	0	0	0.000396000396000396	0
ASV591	k__Bacteria;p__Firmicutes;c__Clostridia;o__Oscillospirales;f__Oscillospiraceae;g__;s__	6.6000066000066e-05	0	0	0	0	0	0	0	0	0	0	0	0	0.000264000264000264	0	0	0	0	0	0.000132000132000132	0	0	0	0	9.9000099000099e-05	0	9.9000099000099e-05	0.000231000231000231	0	0	0	0.000231000231000231	0	0	0	0	0	0	0	0	0	0	0.000165000165000165	0.000759000759000759	0	0.000165000165000165	0.000132000132000132	0
ASV592	k__Bacteria;p__Firmicutes;c__Clostridia;o__Oscillospirales;f__Oscillospiraceae	0	0	0	0	0	0	0	0	0	0	0	0	0.000924000924000924	0.000396000396000396	0	0	0	0.000627000627000627	0	0	0	0	0	0	6.6000066000066e-05	0	0	0	0	0	0	0	0	0	0	0	0	0	0	0.00066000066000066	0	0	0	0	0	0	0	0
ASV593	k__Bacteria;p__Firmicutes;c__Clostridia;o__Oscillospirales;f__Oscillospiraceae;g__Colidextribacter;s__	0.00188100188100188	0.00066000066000066	0.000198000198000198	0	6.6000066000066e-05	0	0	0	0	0.000165000165000165	0	0	0	0.000198000198000198	0	0	0	0	0	0	0	0	0	0	0	0	0	0	0	0	0.000297000297000297	0.000891000891000891	0	0.000198000198000198	0.00033000033000033	0	0	0	0	0	0	0	0	0	0	0	0	0
ASV594	k__Bacteria;p__Firmicutes;c__Clostridia;o__Oscillospirales;f__Ruminococcaceae	0.000132000132000132	0.000198000198000198	9.9000099000099e-05	0.000165000165000165	0	0	0	0	0	0	0	0	0	6.6000066000066e-05	0	0	0	3.3000033000033e-05	0	0	0	0.000198000198000198	0	0	0	0	0	0	3.3000033000033e-05	0	3.3000033000033e-05	0.000132000132000132	0	9.9000099000099e-05	0	0.000198000198000198	0	6.6000066000066e-05	0	0	0	0	0	0.000429000429000429	0	0	0.000132000132000132	0
ASV595	k__Bacteria;p__Desulfobacterota;c__Desulfovibrionia;o__Desulfovibrionales;f__Desulfovibrionaceae;g__Bilophila;s__	0	0	0	0	0	0	0	0	0	0	0.000495000495000495	0.000198000198000198	0.000231000231000231	0.00132000132000132	0	0	6.6000066000066e-05	0.000198000198000198	0	0.000132000132000132	0	0	0	0	0	0	6.6000066000066e-05	0	9.9000099000099e-05	0	3.3000033000033e-05	0.000264000264000264	0	3.3000033000033e-05	3.3000033000033e-05	0	0	0.000363000363000363	0	0	0	0	0	0	0	0	0	0
ASV596	k__Bacteria;p__Firmicutes;c__Clostridia;o__Lachnospirales;f__Lachnospiraceae;g__A2;s__	0.000231000231000231	0	0	0	0.000165000165000165	0	0	0	0	0.000132000132000132	0	0	0	6.6000066000066e-05	9.9000099000099e-05	0	0	0	0	0	0	0	0	0	0	6.6000066000066e-05	0	0	0	0	0	0.000924000924000924	0	0	0	0	0	0	0	0	0	0	0.000198000198000198	0.00033000033000033	0	0	0.000462000462000462	0
ASV597	k__Bacteria;p__Firmicutes;c__Clostridia;o__Lachnospirales;f__Lachnospiraceae	0.000231000231000231	0	0	0	3.3000033000033e-05	0	0	0	6.6000066000066e-05	0.000264000264000264	0	0	0	9.9000099000099e-05	0	0	0	0	0	0	0	3.3000033000033e-05	0	0	0	0	0	6.6000066000066e-05	0.000693000693000693	0	9.9000099000099e-05	0.000561000561000561	0	0	0	0	0	0	0	0	0	0	0	0.000363000363000363	0	3.3000033000033e-05	0.000462000462000462	0
ASV598	k__Bacteria;p__Firmicutes;c__Clostridia;o__Oscillospirales;f__Oscillospiraceae;g__;s__	0.000693000693000693	0.000198000198000198	0	0	0	0	0	0	0	0	0	0	0	0.000693000693000693	0.000264000264000264	0	0	0	0	0	0	0.000396000396000396	0	0	0	0	0	0	9.9000099000099e-05	0	0	0.000726000726000726	0	6.6000066000066e-05	0	0	0	9.9000099000099e-05	0	0	0	0	0	0.000165000165000165	0	0	0	0
ASV599	k__Bacteria;p__Firmicutes;c__Clostridia;o__Oscillospirales;f__Oscillospiraceae	0	0	0	0	0	0	0	0	0	0	0.000231000231000231	0	0	0	0	0	0	0	0	0.000231000231000231	0	0.000297000297000297	0	0	0	0	0	0	0.000132000132000132	0	0	0.000198000198000198	0	6.6000066000066e-05	0	0	0	0	0	0.000924000924000924	0	0	0	0	0	0	0	0
ASV600	k__Bacteria;p__Firmicutes;c__Clostridia;o__Oscillospirales;f__[Eubacterium]_coprostanoligenes_group;g__;s__	0	0	0	0	0	0	0	0	0	0	0	0	0	0	0	0	0	0	0	0.000264000264000264	0	0	0	0	0	0	0	0	0	0	0	0	0	0	0	0	0	0	0	0	0	0	0	0	0	0	0	0
ASV601	k__Bacteria;p__Firmicutes;c__Clostridia;o__Oscillospirales;f__Oscillospiraceae	0.00033000033000033	0	0	0	0	0	0	0	0	0	0	0	0	0.000627000627000627	9.9000099000099e-05	0	0	3.3000033000033e-05	0	0	0	0.000198000198000198	0	0	0	0	0	0	0.000198000198000198	0	9.9000099000099e-05	0.00102300102300102	0	0.000198000198000198	0	0	0.000297000297000297	0	9.9000099000099e-05	0.000561000561000561	0	0	0	0	0	0	0	0
ASV602	k__Bacteria;p__Firmicutes;c__Clostridia;o__Lachnospirales;f__Lachnospiraceae	0	0	0	0	0	0	0	0	0	3.3000033000033e-05	0	0	0.000726000726000726	0	0.000495000495000495	0	0	0	0	0	0	0	0	0	0	0	0	0.000858000858000858	0.00419100419100419	0.000561000561000561	0	0.000693000693000693	0	9.9000099000099e-05	0	0	0	0	0	0	0	0	0	0.000165000165000165	0	0	0	0
ASV603	k__Bacteria;p__Firmicutes;c__Clostridia;o__Lachnospirales;f__Lachnospiraceae;g__Lachnospiraceae_NK4A136_group	0	0	0	0	0	0	0	0	0	0	0	0	0	0.00145200145200145	0	0	0	0	0	0	0	0	0	0	0	0	0	0	0	0	0	0	0	0	0.00033000033000033	0	0	0	0	0	0	0	0	0.00207900207900208	0	0	0	0
ASV604	k__Bacteria;p__Firmicutes;c__Clostridia;o__Peptostreptococcales-Tissierellales;f__Anaerovoracaceae;g__Family_XIII_AD3011_group;s__	6.6000066000066e-05	0	0	0.000198000198000198	0.000132000132000132	0	9.9000099000099e-05	0	0.000528000528000528	0.000198000198000198	0.000231000231000231	0	0	0.000165000165000165	6.6000066000066e-05	0	0.000231000231000231	0.000693000693000693	0	6.6000066000066e-05	0	0	0	0	0	0	0	0	0	0	0.000198000198000198	0	0	0	0	0	0	0	0	0	0	0	3.3000033000033e-05	0.000132000132000132	0	0	0.000132000132000132	0
ASV605	k__Bacteria;p__Firmicutes;c__Clostridia;o__Oscillospirales;f__Oscillospiraceae	0	0.000132000132000132	9.9000099000099e-05	0	0	0	0	0	0	0	0	0	0.000198000198000198	0.00033000033000033	0.000231000231000231	0	0	0	0	0	0	0	0	0	0.000198000198000198	0	0	0	0	0	0	0.000594000594000594	0.00115500115500116	0.000132000132000132	0	0	0	0.00033000033000033	0	0	0	0	0	0.000429000429000429	0	0	0	0
ASV606	k__Bacteria;p__Actinobacteriota;c__Coriobacteriia;o__Coriobacteriales;f__Eggerthellaceae;g__Enterorhabdus	0	0	0	0.000198000198000198	0.000297000297000297	0	0	0	0.000132000132000132	0	0	0	0	0	0	0	0	0	0	0	0.000132000132000132	0	0	0	0.000627000627000627	0.000165000165000165	0.000198000198000198	0	0	0	0	0	0	6.6000066000066e-05	0	0	0	0	0	0	0.000132000132000132	0	0	0	0.000363000363000363	0.000132000132000132	0	0
ASV607	k__Bacteria;p__Bacteroidota;c__Bacteroidia;o__Bacteroidales;f__Muribaculaceae;g__;s__	0	0.000858000858000858	0	0	0	0	0.00155100155100155	0.00115500115500116	0.00211200211200211	0	0	0	0	0	0	0	0	0	0	0	0	0	0	0	0	0	0	0	0	0	0	0	0.000528000528000528	0	0	0	0	0	0	0	0	0	0	0	0	0	0	0
ASV608	k__Bacteria;p__Firmicutes;c__Clostridia;o__Lachnospirales;f__Lachnospiraceae;g__Blautia	6.6000066000066e-05	0	0	0	0	0	0	0	0	0	3.3000033000033e-05	0.000264000264000264	0	0.000165000165000165	3.3000033000033e-05	0	0	0	0	0	0	0.00033000033000033	0	0	9.9000099000099e-05	6.6000066000066e-05	0	0	0.00141900141900142	3.3000033000033e-05	0	0.000429000429000429	0	3.3000033000033e-05	0	0	0	0.000396000396000396	0	0	0	0	0	0	0	0	0	0
ASV609	k__Bacteria;p__Firmicutes;c__Clostridia;o__Clostridia_UCG-014;f__;g__;s__	0	0.00099000099000099	0.000297000297000297	0	0	0	0	0	0	0	0	9.9000099000099e-05	0.00033000033000033	0.000198000198000198	0	0	0	0	0	0.000462000462000462	0	3.3000033000033e-05	0	0	0	0.000132000132000132	6.6000066000066e-05	6.6000066000066e-05	0.000132000132000132	0.000132000132000132	0	0	0	0	0	0	0	0	0	0	0	0	0	0	0	0.000495000495000495	0	0
ASV610	k__Bacteria;p__Firmicutes;c__Bacilli;o__Erysipelotrichales;f__Erysipelotrichaceae;g__Dubosiella;s__	0	0	0	0	0	0	0	0	0	0	0	0	0	0	0	0	0	0	0	0	0	0	0	0	0	0	0	0	0	0	0	0	0	0	0	0	0	0	0	0	0	0	0	0	0	0	0	0
ASV611	k__Bacteria;p__Firmicutes;c__Clostridia;o__Oscillospirales;f__Oscillospiraceae	0	0	3.3000033000033e-05	0	0	0	0	0	0	0	0	0.000132000132000132	0	0	0	0	0	0.000132000132000132	0	0	0	0.000231000231000231	0	0	0	0	9.9000099000099e-05	0	0	0.000264000264000264	0	0	0	0	0	0	0	0	0	0	0	0	0.00033000033000033	0.000132000132000132	0	0	0.000132000132000132	0
ASV612	k__Bacteria;p__Firmicutes;c__Clostridia;o__Lachnospirales;f__Lachnospiraceae;g__Lachnospiraceae_NK4A136_group;s__	0	0	0	0	0	0	0	0	0	0	0	0	0	0	0	0	0	0	0	0	0	0	0	0	0	0	0	0	0.000561000561000561	0	0	0	0	0	0	0	0	0	0	0	0	0	0	0	0	0	0	0
ASV613	k__Bacteria;p__Firmicutes;c__Clostridia;o__Clostridia_UCG-014;f__;g__;s__	0	0	0	0	0	0	0	0	0	0	0	0	0	0	0	0	0	0	0	0	0	0	0	0	0	0	0	0	0	0	0	0	0	0	0	0	0	0	0	0	0	0.000396000396000396	0.000957000957000957	0	0	0.000132000132000132	0	0
ASV614	k__Bacteria;p__Firmicutes;c__Clostridia;o__Oscillospirales;f__Oscillospiraceae;g__UCG-003;s__	0.000198000198000198	0.00033000033000033	9.9000099000099e-05	0	3.3000033000033e-05	0	0	0	0.000132000132000132	0	0	0	0	0.000165000165000165	0	0	0	0	0	0	0	0.000297000297000297	0	0	0	0	9.9000099000099e-05	0	9.9000099000099e-05	0	0.000264000264000264	0.000495000495000495	0	0.000363000363000363	0.000297000297000297	0	0.00161700161700162	0.000198000198000198	0.000132000132000132	0.000561000561000561	0	3.3000033000033e-05	0	0	0	0	0	0
ASV615	k__Bacteria;p__Firmicutes;c__Clostridia;o__Lachnospirales;f__Lachnospiraceae	9.9000099000099e-05	0.000132000132000132	0	0	0	0	0	3.3000033000033e-05	0	0	0	9.9000099000099e-05	0	0	0	0	0	0	0	0	0	0	0	0	0	0	0	0	9.9000099000099e-05	0	0.000132000132000132	0	0	0	0	0	0	9.9000099000099e-05	0	0	0	0	0	0	0	0	0	0
ASV616	k__Bacteria;p__Firmicutes;c__Clostridia;o__Lachnospirales;f__Lachnospiraceae	0	0.000198000198000198	0	0	0.000165000165000165	0	0	0	3.3000033000033e-05	0	0	0.000429000429000429	0.00033000033000033	0	0	0	0	0	0	0	0	0	0	0	0	0	0	6.6000066000066e-05	0.000462000462000462	0.000231000231000231	9.9000099000099e-05	0.000165000165000165	0	0	0	0	0	0	0	0	3.3000033000033e-05	0	0	0.000264000264000264	0	0	0	0
ASV617	k__Bacteria;p__Firmicutes;c__Clostridia;o__Oscillospirales;f__Oscillospiraceae;g__unidentified_Oscillospiraceae	0	0	0	0	0	0	0	0	0	0	0	0.000891000891000891	0	0.000297000297000297	0	0	0	0	0	0	0	0	0	0	0	0	0	0	0	0	0.00102300102300102	0	0	0	0.000363000363000363	0	0.000528000528000528	0	0	0	0	0	0	0	0	0	0	0
ASV618	k__Bacteria;p__Firmicutes;c__Bacilli;o__Erysipelotrichales;f__Erysipelotrichaceae;g__Dubosiella;s__	0	0	0	0	0	0	0	0	0	0	0	0	0	0	0	0	0	0	0	0	0.000561000561000561	0	0	0	0	0	0	0	0	0	0	0	0	0	0	0	0	0	0	0	0	0	0	0	0	0	0	0
ASV619	k__Bacteria;p__Firmicutes;c__Clostridia;o__Clostridia_UCG-014;f__;g__;s__	0	0.000231000231000231	0	0.000165000165000165	9.9000099000099e-05	0	0	0	0	0	0	0	0	0	0	0	0	0	0	0	0	0	0	0	0	0	0	0	0	0	0	0	0	0	0	0	0	0	0	0	0	0.00033000033000033	0.00033000033000033	0	0	0.000264000264000264	0	6.6000066000066e-05
ASV620	k__Bacteria;p__Firmicutes;c__Bacilli;o__Erysipelotrichales;f__Erysipelotrichaceae;g__Faecalibaculum;s__	0.000165000165000165	0	0	0.00386100386100386	0.00481800481800482	0	0.000363000363000363	0.00178200178200178	0.000198000198000198	0.000165000165000165	0	0	0	0	0	0	0	0	0	0	0	0	0	0	0	0	0	0	0	0	0	0	0	0	0	0	0	0	0	0	0.00033000033000033	0.000825000825000825	0	0	0	0	0	0
ASV621	k__Bacteria;p__Firmicutes;c__Bacilli;o__RF39;f__;g__;s__	0	0	0	0	0	0	0	0	0	0	6.6000066000066e-05	0	0	0.000231000231000231	0	0	0.00227700227700228	0	0	0	0	0	0	0	0	0	0	0	0	0	0.00112200112200112	0.000165000165000165	0.00148500148500149	9.9000099000099e-05	0.00033000033000033	0.00115500115500116	0	6.6000066000066e-05	0	0.000396000396000396	0	0	0	0	0	0	0	0
ASV622	k__Bacteria;p__Firmicutes;c__Bacilli;o__Lactobacillales;f__Lactobacillaceae	0	0	0	0	0	0	0	0	0	0	0.000957000957000957	0.000726000726000726	0	0	0	0	0	0	0	0	0	0	0	0	0	0	0	0	0	0	0	0	0.000231000231000231	0	0.000165000165000165	0	0	0	0	0	0	0	0	0	0	0	0	0
ASV623	k__Bacteria;p__Firmicutes;c__Clostridia;o__Clostridia_UCG-014;f__;g__;s__	0	0	0	0	0	0	0	0	0	0	0	0	0	0	0	0	0.000891000891000891	0.00181500181500182	0	0	0	0	0	0	0	0	0	0	0	0	0	0	0	0	0.000396000396000396	0.00165000165000165	0	0.000858000858000858	0.00105600105600106	0.000825000825000825	0	0	0	0	0	0	0	0
ASV624	k__Bacteria;p__Firmicutes;c__Clostridia;o__Oscillospirales;f__Oscillospiraceae	9.9000099000099e-05	0.000528000528000528	0	6.6000066000066e-05	0	0.000165000165000165	0	0	0	0	0	0	0	0	0	0	0	0	0	0	0	0.000231000231000231	0	0	0	0	0	0	0.000165000165000165	0	0	0.00033000033000033	0	0	0	0.000165000165000165	0	0	0	0	0	0	0	0	0	0	0	0
ASV625	k__Bacteria;p__Firmicutes;c__Clostridia;o__Lachnospirales;f__Lachnospiraceae	9.9000099000099e-05	0	0	0	0	0	0	0	6.6000066000066e-05	0	0.000363000363000363	0	0.000198000198000198	9.9000099000099e-05	0	0	0	0	0	0.000165000165000165	0	0	0	0	0	0	0	3.3000033000033e-05	3.3000033000033e-05	9.9000099000099e-05	0.000165000165000165	0.000528000528000528	0	0.000132000132000132	0.000462000462000462	0.000198000198000198	0	0.000165000165000165	6.6000066000066e-05	0.000726000726000726	0	0	0.000165000165000165	0.000957000957000957	0	0	0.000165000165000165	0
ASV626	k__Bacteria;p__Firmicutes;c__Clostridia;o__Lachnospirales;f__Lachnospiraceae	0	0	0	0	0	0	0	0	0	0	0	0	0	0	0.00033000033000033	0	0	0	0	0	0	0	0	0	0	0	0	0	0	0	0	0.000165000165000165	0	0	0	0	0	0	0	0	0.000297000297000297	0	0.000561000561000561	0.000627000627000627	0	0	0.000825000825000825	6.6000066000066e-05
ASV627	k__Bacteria;p__Firmicutes;c__Clostridia;o__Lachnospirales;f__Lachnospiraceae;g__Lachnospiraceae_NK4A136_group;s__Lachnospiraceae_bacterium_COE1	0	0	0	0	0	0	0	0	0	0	0	0.000891000891000891	0	0	0	0	0	0	0	0	0	0	0	0	0	0	0	0	0	0	0	0.000924000924000924	0	0	0	0	0	0.00135300135300135	0	0	0	0	0	0	0	0	0	0
ASV628	k__Bacteria;p__Proteobacteria;c__Alphaproteobacteria;o__Rhodospirillales;f__unidentified_Rhodospirillales;g__unidentified_Rhodospirillales;s__Azospirillum_sp_47_25	6.6000066000066e-05	0.000693000693000693	0.000264000264000264	0.000297000297000297	3.3000033000033e-05	0.000594000594000594	0.000429000429000429	0.000693000693000693	0.000264000264000264	0	9.9000099000099e-05	6.6000066000066e-05	0	0	0	0.000132000132000132	0	0	0	0	0	0	0	0	0	0	0	0	0	0	0	0	0	0.000297000297000297	0	0.000132000132000132	0	0	6.6000066000066e-05	0	0	0	0.000495000495000495	0	0	0	0	0.00102300102300102
ASV629	k__Bacteria;p__Firmicutes;c__Clostridia;o__Clostridia_UCG-014;f__;g__;s__	0	0	0	0	0	0	0	0	0	0	0	0	0	0	0	0	0	0	0	0.00343200343200343	0	0	0	0	0	0	0	0	0	0	0	0	0	0	0	0	0	0	0	0	0	0	0	0	0	0	0	0
ASV630	k__Bacteria;p__Firmicutes;c__Clostridia;o__Clostridia_UCG-014;f__;g__;s__	0	0	0	0	0	0	0	0	0	0	0.00227700227700228	0	0	0	0	0	0	0	0.000528000528000528	0	0	0	0	0	0	0	0	0	0	0	0	0	0	0	0	0	0	0	0	0	0	0	0	0	0	0	0	0
ASV631	k__Bacteria;p__Firmicutes;c__Clostridia;o__Lachnospirales;f__Lachnospiraceae	0	0	0	0	0	0	0	0	0	0	0	0	0	0	0	0	0	0	0	0.000165000165000165	0	0	0	0	0	0	0	0	0	0	0	0	0	0	0	0	0	0	0	0	0	0	0	0	0	0	0	0
ASV632	k__Bacteria;p__Firmicutes;c__Clostridia;o__Peptostreptococcales-Tissierellales;f__Anaerovoracaceae;g__[Eubacterium]_brachy_group;s__	0.000297000297000297	0.000231000231000231	0	0.000132000132000132	0.000132000132000132	0	0	0	0.000132000132000132	0	0.000792000792000792	0.000231000231000231	3.3000033000033e-05	0.000297000297000297	0	0	0	0	0	0.000297000297000297	0	0	0	0	0	0	0	0	0	0	0.000132000132000132	0	0	6.6000066000066e-05	0.000627000627000627	0.000165000165000165	0.000363000363000363	0.000165000165000165	0	0	0	0	0	0	0	0	0.000198000198000198	0
ASV633	k__Bacteria;p__Firmicutes;c__Clostridia;o__Oscillospirales;f__Oscillospiraceae	0.000132000132000132	0	0.000429000429000429	0	0	0	0	0	0	0	0	0	0	0	0	0	0	0	0	0.000528000528000528	0	0	0	0	0	0	0	0	0	0	9.9000099000099e-05	0	0	0	0	0	0	0	0	0	0.000594000594000594	0	0	0	0	0	0	0
ASV634	k__Bacteria;p__Patescibacteria;c__Saccharimonadia;o__Saccharimonadales;f__Saccharimonadaceae;g__Candidatus_Saccharimonas;s__	0	0	0	0	0	0	0	0	0	0	0.000924000924000924	0	0	0.00033000033000033	0	0	0	0.00033000033000033	0.000198000198000198	0	0	0	0	0	0	0	0	0.000231000231000231	0	0	0.000264000264000264	0	0	0	0	0.000165000165000165	0	0.000165000165000165	0	0	0	0	0	0	0	0	0	0
ASV635	k__Bacteria;p__Firmicutes;c__Clostridia;o__Clostridia_UCG-014;f__;g__;s__	0	0	0	0	0	0	0	0	0	0	0	0	0	0	0	0	0	0	0	0	0	0	0	0	0	0.000132000132000132	0	0.000528000528000528	9.9000099000099e-05	0.000132000132000132	0	0	0	0	0	0	0	0	0	0	0	0	0	0	0.000429000429000429	0.000198000198000198	0.000759000759000759	0.000363000363000363
ASV636	k__Bacteria;p__Firmicutes;c__Clostridia;o__Clostridia_UCG-014;f__;g__;s__	0	0	0	0	0	0	0	0	0	0	0	0	0.00033000033000033	0	0	0	0	0	0	0	0	0	0	0	0	0	0	0	0	0	0	0	0	0	0	0	0	0	0	0.00214500214500214	0	0	0	0	0	0	0	0
ASV637	k__Bacteria;p__Firmicutes;c__Clostridia;o__Oscillospirales;f__Oscillospiraceae	0	0	0	0	0	0	0	0	0	0	0	0.000429000429000429	0	9.9000099000099e-05	0	0	0	0.00033000033000033	0	0.000165000165000165	0	0	0	0	0	0	0	0	0	0	0	0	0	0	0	0	0	0	0	0	0	0	0	0	0	0	0	0
ASV638	k__Bacteria;p__Firmicutes;c__Clostridia;o__Oscillospirales;f__Oscillospiraceae	0	0	0	0	0	0	0	0	0	0	0	0	0	0	0	0	0.000132000132000132	0.000231000231000231	0	0	0	0	0	0	0	0	0	0	0	0	0	0.000528000528000528	0	0	0	0	0	0	0	0	0	0	0	0	0	0	0	0
ASV639	k__Bacteria;p__Firmicutes;c__Clostridia;o__Oscillospirales;f__Ruminococcaceae;g__UBA1819;s__	0	0	0	0	0	0	0	0	0	0	0	0	0	0	0	0	0	0	0	0	0	0	0	0	0	0	0	0	0	0	6.6000066000066e-05	0.000198000198000198	0	0.000528000528000528	0.000594000594000594	0	0	0.00033000033000033	0	0	0	0	0	0	0	0	0	0
ASV640	k__Bacteria;p__Firmicutes;c__Clostridia;o__Oscillospirales;f__Ruminococcaceae;g__UBA1819;s__	0.000264000264000264	0.000165000165000165	0.000165000165000165	0	0	0	0	0	0.000627000627000627	9.9000099000099e-05	0	0	0	0.000264000264000264	0	0	0	0	0	0	0	0	0	0	0	0	0	0	0	0	0	0	0	0.000528000528000528	0	0	0	0.000198000198000198	6.6000066000066e-05	0	3.3000033000033e-05	0	0.000198000198000198	0.000264000264000264	0	0	0.000165000165000165	0
ASV641	k__Bacteria;p__Actinobacteriota;c__Actinobacteria;o__Corynebacteriales;f__Corynebacteriaceae;g__Corynebacterium	0	0	0	0	0	0	0	0	0	0	0	0	0	0	0	0	0	0	0	0	0	0	0.00551100551100551	0.00323400323400323	0	0	0	0	0	0	0	0	0	0	0	0	0.00194700194700195	0	0	0	0	0	0	0	0	0	0	0
ASV642	k__Bacteria;p__Firmicutes;c__Clostridia;o__Oscillospirales;f__Butyricicoccaceae;g__UCG-009;s__	0	0	0	0	0	0	0	0	0	0	0	0	0	0	0	0	0	0	0	0	0	0	0	0	0	0	0	0	0	0	0	0	0	0	0	0	0	0	0	0	0	0	0	0	0	0	0	0
ASV643	k__Bacteria;p__Bacteroidota;c__Bacteroidia;o__Bacteroidales;f__Muribaculaceae;g__;s__	0	0	0.00033000033000033	0	0	0	0	0	0	0	0	0	0	0	0	0	0	0	0	0	0	0	0	0	0	0	0	0	0	0	0	0	0	0	0	0	0	0	0	0	0	0	0	0	0	0	0.000363000363000363	0
ASV644	k__Bacteria;p__Firmicutes;c__Clostridia;o__Clostridia_UCG-014;f__;g__;s__	0	0.000462000462000462	0	0.000495000495000495	0.000561000561000561	0	0	0	0	0	0	0	0	0	0	0	0	0	0	0	0	0	0	0	0	0	0	0	0	0	0	0	0	0	0	0.00033000033000033	0.000165000165000165	0.000924000924000924	0.00135300135300135	0	0	0	0.00112200112200112	0	0	0	0	0
ASV645	k__Bacteria;p__Firmicutes;c__Bacilli;o__Erysipelotrichales;f__Erysipelotrichaceae;g__Faecalibaculum;s__	0	0	0	0.00501600501600502	0.00524700524700525	0	0.000462000462000462	0.00168300168300168	0	0	0	0	0	0	0	0	0	0	0	0	0	0	0	0	0	0	0	0	0	0	0	0	0	0	0	0	0	0	0	0	0	0.000726000726000726	0	0	0	0	0	0
ASV646	k__Bacteria;p__Firmicutes;c__Clostridia;o__Lachnospirales;f__Lachnospiraceae	0	0	0	0	0	0	0	0	0	0	0	0	0	0	0	0	0	0	0	0.000132000132000132	0	0	0	0	0	0	0	6.6000066000066e-05	9.9000099000099e-05	0	0	0	0	0	0	0	0	0	0	0	0	0	0	0	0	0	0	0
ASV647	k__Bacteria;p__Actinobacteriota;c__Coriobacteriia;o__Coriobacteriales;f__Eggerthellaceae;g__Enterorhabdus;s__Adlercreutzia_mucosicola	0	0	0	0	0	0	0	0	0	0	0	0	0	0	0	0	0	0	0	0	0	0	0	0	0	0	0	0.00033000033000033	0.000396000396000396	0	0	0	0	0	0	0	0	0	0	0	0	0	0	0	0	0	0	0
ASV648	k__Bacteria;p__Firmicutes;c__Clostridia;o__Clostridia_UCG-014;f__;g__;s__	0	0	0	0	0	0	0	0	0	0	0	0	0	0	0	0	0	0	0	0	0	0	0	0	0	0	0	0	0	0	0	0	0	3.3000033000033e-05	0.000132000132000132	0	0	0.00066000066000066	0.00155100155100155	0	0	0	0	0	0	0	0	0
ASV649	k__Bacteria;p__Firmicutes;c__Clostridia;o__Oscillospirales;f__Oscillospiraceae;g__Colidextribacter	0	0	0	0	0	0	0	0	0	0	0	0	0	0	0	0	0	0	0	0	0	0	0	0	0	0	0	0	0.000297000297000297	0.000132000132000132	0	0.000132000132000132	0	0.000231000231000231	0	0	0	0.000165000165000165	0	0	0	0	0	0	0	0	0	0
ASV650	k__Bacteria;p__Patescibacteria;c__Saccharimonadia;o__Saccharimonadales;f__Saccharimonadaceae;g__Candidatus_Saccharimonas;s__	0	0	0	0	0	0	0	0	0	0	0	0	0	0	0	0	0	0	0	0	0	0	0	0	0	0	0	0	0	0	0	0	0	0	0	0	0	0	0	0	0	0	0	0	0	0	0	0
ASV651	k__Bacteria;p__Firmicutes;c__Clostridia;o__Lachnospirales;f__Lachnospiraceae;g__GCA-900066575;s__	0.000429000429000429	0.000594000594000594	0	0	0	0	0	0	0	0	0	0	0	0.000198000198000198	0	0	0	0	0	0	0	0	0	0	0	0	0	0	0	0	0.000825000825000825	0	0	0	0.000495000495000495	0	0	0	0	0	0	0	0	0	0	0	0	0
ASV652	k__Bacteria;p__Firmicutes;c__Clostridia;o__Oscillospirales;f__Butyricicoccaceae;g__UCG-009;s__	0	0.000165000165000165	0.000132000132000132	6.6000066000066e-05	0	0	0	0	0	0	0.000198000198000198	0	0	0.000297000297000297	0	0	0	0.000132000132000132	0	6.6000066000066e-05	0	0	0	0	0	0	6.6000066000066e-05	0	0	0	9.9000099000099e-05	0.000231000231000231	0.00191400191400191	6.6000066000066e-05	0	0	0	0.000528000528000528	0	0	0	0	9.9000099000099e-05	0.000198000198000198	0	0	0.000132000132000132	0
ASV653	k__Bacteria;p__Firmicutes;c__Clostridia;o__Clostridiales;f__Clostridiaceae;g__Clostridium_sensu_stricto_1	0	0	0	0	0	0	0	0	0	0	0	0	0	0	0	0	0	0	0	0	0	0	0	0	0	0	0	0	0	0	0.00165000165000165	0	0	0.00099000099000099	0	0	0	0	0	0	0	0	0	0	0	0	0	0
ASV654	k__Bacteria;p__Firmicutes;c__Clostridia;o__Oscillospirales;f__Ruminococcaceae;g__Paludicola;s__	3.3000033000033e-05	6.6000066000066e-05	9.9000099000099e-05	0	0	0	0	0	6.6000066000066e-05	0	9.9000099000099e-05	0	0	0	0	0	0	0	0	0	0	0.000132000132000132	0	0	6.6000066000066e-05	0	0	0	0	0	0.00033000033000033	0.000231000231000231	0	0.000363000363000363	0.000363000363000363	6.6000066000066e-05	0.000198000198000198	0.000198000198000198	0	0	0	6.6000066000066e-05	3.3000033000033e-05	9.9000099000099e-05	0	0	0	0
ASV655	k__Bacteria;p__Firmicutes;c__Clostridia;o__Oscillospirales;f__Oscillospiraceae;g__UCG-005;s__	3.3000033000033e-05	0	0	0	0	0	3.3000033000033e-05	0	0	0	0	0	9.9000099000099e-05	0	0	0	0	0	0	0	0	0	0	0	0	0	0	0	0	0	0.000528000528000528	9.9000099000099e-05	0	3.3000033000033e-05	0.000396000396000396	0	0	0.000165000165000165	9.9000099000099e-05	0	6.6000066000066e-05	0	0.000165000165000165	0	6.6000066000066e-05	0	0	0
ASV656	k__Bacteria;p__Firmicutes;c__Clostridia;o__Lachnospirales;f__Lachnospiraceae	9.9000099000099e-05	6.6000066000066e-05	0.000132000132000132	0	0	0	0	0	9.9000099000099e-05	0	0	0.000132000132000132	0	0	0	0	0	0	0	0	0	0	0	0	0	0	3.3000033000033e-05	0	0	0	0	0	0	0	0	0	0	0	0	0	0	0	0	0.000264000264000264	0	0	0.000198000198000198	0
ASV657	k__Bacteria;p__Firmicutes;c__Clostridia;o__Lachnospirales;f__Lachnospiraceae;g__Lachnospiraceae_NK4A136_group;s__	0.000198000198000198	0.000495000495000495	0	0	0	0	0	0	0	0	0	0.000132000132000132	0	0	0	0	0	0	0	0	0	6.6000066000066e-05	0	0	0	0	0	0	0	0	0	0.000198000198000198	0	0	0	0	0	0.000132000132000132	0	0	0	0	0	0.000561000561000561	0	0	0.000297000297000297	0
ASV658	k__Bacteria;p__Firmicutes;c__Clostridia;o__Lachnospirales;f__Lachnospiraceae	0	0	0	0	3.3000033000033e-05	0	0	0	0	0	0	0	0	3.3000033000033e-05	0	0	0	0	0	0	0	0	0	0	0	0	9.9000099000099e-05	0.000165000165000165	0.000264000264000264	0.000198000198000198	0	3.3000033000033e-05	0	0	0	0.000132000132000132	0	0	0	0	6.6000066000066e-05	0	0	0.000165000165000165	0	0	0	0
ASV659	k__Bacteria;p__Firmicutes;c__Clostridia;o__Clostridia_UCG-014;f__;g__;s__	0	0	0	0.000297000297000297	0.00033000033000033	0	0.000495000495000495	0	0	0	9.9000099000099e-05	0	0.000561000561000561	0.000198000198000198	6.6000066000066e-05	0.000198000198000198	0	0	0	0.00033000033000033	0	0	0	0	0.000132000132000132	0.000528000528000528	0	0	0	0	0	0	0	0	0	0	0	0	0	0	0.000429000429000429	0	0	0.000165000165000165	0	0.000198000198000198	0	0
ASV660	k__Bacteria;p__Firmicutes;c__Clostridia;o__Lachnospirales;f__Lachnospiraceae	0	0	0	0	0	0	0	0	0	0	0	0.000165000165000165	0.000198000198000198	0.000693000693000693	9.9000099000099e-05	0	0	3.3000033000033e-05	0	0	0	0	0	0	0	0	0	0	0	0	0.000165000165000165	0.000924000924000924	0	0	0	0	0	0	0	0	0	0	0	0	0	0	0	0
ASV661	k__Bacteria;p__Bacteroidota;c__Bacteroidia;o__Bacteroidales;f__Muribaculaceae;g__;s__	0	0	0	0	0	0.00033000033000033	0	0.000429000429000429	0	0	0	0	0	0	0	0	0	0	0	0	0	0	0	0	0	0	0	0.000594000594000594	0	0	0	0	0	0	0	0	0	0	0	0	0	0	0	0	0	0	0	0
ASV662	k__Bacteria;p__Bacteroidota;c__Bacteroidia;o__Bacteroidales;f__Muribaculaceae;g__;s__	0.000858000858000858	0	0	0	0	0	0	0	0	0	0	0	0	0	0	0	0	0	0	0	0	0	0	0	0	0	0	0	0	0	0	0	0	0.00066000066000066	0	0	0	0	0	0	0	0	0	0.000594000594000594	0	0	0	0
ASV663	k__Bacteria;p__Firmicutes;c__Clostridia;o__Clostridia_UCG-014;f__;g__;s__	0	0.000165000165000165	0.000165000165000165	0	0	0	0.000198000198000198	0	0	0	0	0	0	0	0	0	0	0	0	0	0	0	0	0	0	0	0	0	0	0	0	0	0	0.000165000165000165	0	0	0	0	0	0	0	0.000396000396000396	0	0	0.000132000132000132	0.00128700128700129	0	0.000231000231000231
ASV664	k__Bacteria;p__Firmicutes;c__Clostridia;o__Oscillospirales;f__Oscillospiraceae	0	0	0	0	0	0	0	0	0	0	0	0.000561000561000561	0	0	0	0	0.000264000264000264	0.000528000528000528	0.00099000099000099	0.000462000462000462	0	0	0	0	0	0	0	0	0	0	0	0.000132000132000132	0	0.000528000528000528	0	0.000297000297000297	0	0.00102300102300102	0.000396000396000396	0	0	0	0	0	0	0	0	0
ASV665	k__Bacteria;p__Firmicutes;c__Bacilli;o__Erysipelotrichales;f__Erysipelotrichaceae;g__Turicibacter;s__	0	0	0	0	0	0	0	0	0	0	0	0	0	0	0	0	0	0	0	0	0	0	0	0	0	0	0	0	0	0	0	0	0	0	0	0	0	0	0	0	0	0	0	0	0	0	0	0
ASV666	k__Bacteria;p__Bacteroidota;c__Bacteroidia;o__Bacteroidales;f__Muribaculaceae;g__;s__	0	0	0	0	0	0	0	0	0	0	0	0	0	0	0	0	0	0	0	0	0	0	0	0	0	0	0	0.000924000924000924	0.00102300102300102	0.000495000495000495	0	0	0	0	0	0	0	0	0	0	0	0	0	0	0	0	0	0
ASV667	k__Bacteria;p__Firmicutes;c__Clostridia;o__Peptostreptococcales-Tissierellales;f__Anaerovoracaceae	0.000264000264000264	0	0.000198000198000198	0.000627000627000627	0.000231000231000231	0.00033000033000033	0.000363000363000363	0	0.000627000627000627	0.000561000561000561	0	0	0	0	0	0	0	0	0	0	0	0	0	0	0	0	0	0	0	0	0	0	0	0	0	0	0	0	0	0	0.000165000165000165	0	0.000627000627000627	0.000198000198000198	0	0.000165000165000165	0.000759000759000759	0.000429000429000429
ASV668	k__Bacteria;p__Firmicutes;c__Clostridia;o__Lachnospirales;f__Lachnospiraceae;g__A2;s__	0	3.3000033000033e-05	0	0	0	0	0	0	0	0	0	0	0	0	0	0	0	0	0	0	0	0	0	0	0	0	0	0	0	0	0	0.000957000957000957	0	3.3000033000033e-05	0	0	0	0	0	0	0	0	0	0.000132000132000132	0	0	0	0
ASV669	k__Bacteria;p__Firmicutes;c__Clostridia;o__Clostridia_UCG-014;f__;g__;s__	0	0	0	0	0	0	0	0	0	0	0	0	0	0	0	0	0	0	0	0	0	0	0	0	0	0	0	0	0	0	0	0	0	0	0	0.000561000561000561	0	0.000528000528000528	0.00115500115500116	0	0.00158400158400158	0	0.000693000693000693	0	0	0	0	0
ASV670	k__Bacteria;p__Firmicutes;c__Clostridia;o__;f__;g__;s__	6.6000066000066e-05	3.3000033000033e-05	0.000165000165000165	9.9000099000099e-05	0	0.000231000231000231	3.3000033000033e-05	0	0.000132000132000132	0.000495000495000495	0.000132000132000132	0	6.6000066000066e-05	0.000165000165000165	0	0	9.9000099000099e-05	0.000264000264000264	0	0	0	9.9000099000099e-05	0	0	0	3.3000033000033e-05	0	0.000231000231000231	0.000132000132000132	0.000264000264000264	0	0	0	3.3000033000033e-05	0	0	0	0	0	0	0.000693000693000693	0.000198000198000198	0.000165000165000165	0.000165000165000165	0	0.000165000165000165	0.000132000132000132	0
ASV671	k__Bacteria;p__Firmicutes;c__Clostridia;o__Lachnospirales;f__Lachnospiraceae	0	0	0	0	0	0	0	0	0	0	0	0	0	0	0	0	0	0	0	0	0	0	0	0	0	0	0	0	0	0	0.000165000165000165	0.000132000132000132	0	3.3000033000033e-05	0	0	0	0.000264000264000264	0	0.00132000132000132	0	0	0	0	0	3.3000033000033e-05	0	0
ASV672	k__Bacteria;p__Firmicutes;c__Clostridia;o__Clostridia_UCG-014;f__;g__;s__	0	0	0	0	0	0	0	0	0	0	0	0	0	9.9000099000099e-05	0	0	0	0.000396000396000396	0	0	0	0	0	0	0	0	0	0	0	0	0	9.9000099000099e-05	0	0	0	0	0	0.000231000231000231	0	0	0	0	0	0	0	0	0	0
ASV673	k__Bacteria;p__Firmicutes;c__Clostridia;o__Peptostreptococcales-Tissierellales;f__Anaerovoracaceae;g__[Eubacterium]_nodatum_group;s__	0	0	0	0	0	0	0	0	0	0	0	0	0	0	0	0	0	0	0	0	0	0.000429000429000429	0	0	0.000132000132000132	0	0.000264000264000264	0	0	0	0	0	0	0	0	0	0	0	0	0	0	0	0	0	0	0	0	0
ASV674	k__Bacteria;p__Firmicutes;c__Clostridia;o__Clostridia_UCG-014;f__;g__;s__	0	0	0	0	0	0	0	0	0	0	0	0	0	0.000429000429000429	0	0	0.00138600138600139	0.00211200211200211	0.000792000792000792	0	0	0	0	0	0	0	0	0	0	0	0	0	0	0	0	0.00138600138600139	0	0	0.000726000726000726	0.000462000462000462	0	0	0	0	0	0	0	0
ASV675	k__Bacteria;p__Firmicutes;c__Clostridia;o__Lachnospirales;f__Lachnospiraceae;g__Lachnospiraceae_UCG-006	0	0	0.000297000297000297	0	0	0	0	0	0	0	0	0	0	0.000198000198000198	0	0	0	0	0	0	0	0	0	0	0	0	0	0	0	0	9.9000099000099e-05	0.000297000297000297	0	0.000132000132000132	0.000297000297000297	0	0	0.000165000165000165	0	0	0	0	0	0	0	0	0	0
ASV676	k__Bacteria;p__Firmicutes;c__Clostridia;o__Lachnospirales;f__Lachnospiraceae;g__ASF356;s__	0	0.000429000429000429	0	0	0	0	0	0	0	0	0	0	0	0	0	0	0	0	0	0	0	0	0	0	0	0	0	0	0	0	0	0.000594000594000594	0	0.000495000495000495	0	0	0	0	0	0	0	0	0.000132000132000132	0	0	0	0	0
ASV677	k__Bacteria;p__Firmicutes;c__Clostridia;o__Lachnospirales;f__Lachnospiraceae	0	0	0	0	0	0	0	0	0	6.6000066000066e-05	0	0	0	0	0	0	0	0	0	0	0	0	0	0	0.000297000297000297	9.9000099000099e-05	0	0	0	0	6.6000066000066e-05	0	0	0	0	0	0	0	0	0	0	0	0	0.000231000231000231	0	0	0	0
ASV678	k__Bacteria;p__Firmicutes;c__Clostridia;o__Oscillospirales;f__Butyricicoccaceae;g__Butyricicoccus;s__	0	0	0	0	0	0	0	0	0	0	0	0	0	0.000165000165000165	0	0	0	0	0	0	0	0	0	0	0	0	0	0	0.000132000132000132	6.6000066000066e-05	0	0.000165000165000165	0	0	0	0	0	0	0	0	0	0	0	0.000132000132000132	0	0	0	0
ASV679	k__Bacteria;p__Firmicutes;c__Clostridia;o__Lachnospirales;f__Lachnospiraceae	0.000297000297000297	0.000198000198000198	6.6000066000066e-05	0	0	0	0	0	3.3000033000033e-05	6.6000066000066e-05	0	3.3000033000033e-05	0	0	0	0	0	0	0	0	0	9.9000099000099e-05	0	0	0.000165000165000165	6.6000066000066e-05	0	0	0.000429000429000429	0	3.3000033000033e-05	0.000132000132000132	0	0	0	0	0	0	0	0	0	0	0	0.000132000132000132	0	0	6.6000066000066e-05	0
ASV680	k__Bacteria;p__Bacteroidota;c__Bacteroidia;o__Bacteroidales;f__Rikenellaceae;g__Rikenellaceae_RC9_gut_group;s__	0	0	0	0	0	0	0	0	0	0	0.00112200112200112	0	0.000429000429000429	0	0	0	0	0	0	0	0	0	0	0	0	0	0	0	0	0	0	0	0	0	0	0	0	0	0	0	0	0	0	0	0	0	0	0
ASV681	k__Bacteria;p__Firmicutes;c__Clostridia;o__Lachnospirales;f__Lachnospiraceae;g__Lachnospiraceae_NK4A136_group;s__	0	0	0	0	0	0	0	0	0	0	0	0	0	0	0	0	0	0	0	0	0	0	0	0	0	0	0	0	0	0	0	0	0	0	0	0	0	0	0	0	0	0	0	0	0	0	0.00617100617100617	0
ASV682	k__Bacteria;p__Actinobacteriota;c__Coriobacteriia;o__Coriobacteriales;f__Eggerthellaceae;g__Enterorhabdus	0	0	0	0	0	0	0	0	0	0	0	0	0	0	0	0	0	0	0	0	0	0	0	0	0.000231000231000231	0	0	0	0	0	0	0	0	0	0	0	0	0	0	0	0	0	0	0	0	0	0	0
ASV683	k__Bacteria;p__Bacteroidota;c__Bacteroidia;o__Bacteroidales;f__Rikenellaceae;g__Alistipes;s__Alistipes_obesi	0.000165000165000165	6.6000066000066e-05	0.000297000297000297	0.000132000132000132	0	0.000165000165000165	9.9000099000099e-05	0.000132000132000132	0.00033000033000033	0.000561000561000561	0	0	0	0	0	0	0	9.9000099000099e-05	0	0.000132000132000132	0	0	0	0	0	0	0	0	0	0	3.3000033000033e-05	0	0	3.3000033000033e-05	0	3.3000033000033e-05	0	0	0	0	6.6000066000066e-05	0	0.000363000363000363	0.000132000132000132	0	3.3000033000033e-05	0	0
ASV684	k__Bacteria;p__Firmicutes;c__Clostridia;o__Clostridia_UCG-014;f__;g__;s__	0	0	0	0	0	0	0	0	0	0	0.000891000891000891	0	0	0	0	0	0.000297000297000297	0	0	0	0	0	0	0	0	0	0	0	0	0	0	0	0	0	0	9.9000099000099e-05	0	0	0.00105600105600106	0	0	0	0	0	0	0	0	0
ASV685	k__Bacteria;p__Firmicutes;c__Clostridia;o__Clostridia_UCG-014;f__;g__;s__	0	0	0	0	0	0	0	0	0	0	0.000297000297000297	0	0	0	0	0	0	0	0	0	0	0	0	0	0	0	0	0	0	0	0.00178200178200178	0	0.00181500181500182	0	0.00099000099000099	0.000561000561000561	0.00033000033000033	0	0	0	0	0	0	0	0	0	0	0
ASV686	k__Bacteria;p__Actinobacteriota;c__Coriobacteriia;o__Coriobacteriales;f__Eggerthellaceae;g__Enterorhabdus	0	0	0	0	0	0	0	0	0	0	0	0	0	0	0	0	0	0	0	0	0	0	0	0	0	0	0	0	0	0	0	0	0	0	0	0	0	0	0	0	0	0	0	0	0	0	0	0
ASV687	k__Bacteria;p__Firmicutes;c__Clostridia;o__Lachnospirales;f__Lachnospiraceae;g__Lachnospiraceae_NK4A136_group;s__	0	0	0	3.3000033000033e-05	0	0	6.6000066000066e-05	0	0	0	0	0	0	0.000132000132000132	0	0	0	0	0	0	0	0	0	0	0	0.000132000132000132	0	0	0	0	0	0	0	0	0	0	0	0	0	0	3.3000033000033e-05	3.3000033000033e-05	0.000198000198000198	0.000561000561000561	0	0	0.000396000396000396	0
ASV688	k__Bacteria;p__Firmicutes;c__Clostridia;o__Clostridia_UCG-014;f__;g__;s__	0	0	0	0	0	0	0	0	0	0	0.003003003003003	0	0	0	0.000363000363000363	0	0	0.00346500346500346	0.000231000231000231	0.000858000858000858	0	0	0	0	0	0	0	0	0	0	0	0	0	0	0	0	0	0	0	0	0	0	0	0	0	0	0	0
ASV689	k__Bacteria;p__Firmicutes;c__Clostridia;o__Clostridia_UCG-014;f__;g__;s__	0	0	0	0	0	0	0	0	0	0	0.00125400125400125	0	0	0.000165000165000165	0	0	0	0	0	0	0	0	0	0	0	0	0	0	0	0	0	0	0.000693000693000693	0	0.000462000462000462	0	0	0.000396000396000396	0	0	0	0	0	0	0	0	0	0
ASV690	k__Bacteria;p__Firmicutes;c__Clostridia;o__Lachnospirales;f__Lachnospiraceae	0	0	0	0	0	0	0.000264000264000264	0	0	0	0	0	0	0	0.00102300102300102	0	0	0	6.6000066000066e-05	0.000858000858000858	0	0	0	0	0	0	0	0	0	0	0	0	0	0	0	0	0	0	0	0	0	0	0	0	0	0.00033000033000033	0.00211200211200211	0
ASV691	k__Bacteria;p__Firmicutes;c__Clostridia;o__Clostridia_UCG-014;f__;g__;s__	0	0	0	0	0	0	0	0	0	0	0	6.6000066000066e-05	9.9000099000099e-05	0	0	0	0	0.00115500115500116	0	3.3000033000033e-05	0	0	0	0	0	0	0	0	0	0	0	0	0	3.3000033000033e-05	0	0.000429000429000429	0	3.3000033000033e-05	6.6000066000066e-05	0	0	0	0	0	0	0	0	0
ASV692	k__Bacteria;p__Firmicutes;c__Clostridia;o__Clostridia_vadinBB60_group;f__;g__;s__	0	0.000132000132000132	0	0	0	0	0	0	0	0	0	0	0	0	0	0	0	0	0	0	0	0	0	0	0	0	0	0	9.9000099000099e-05	0	0	0	0	0	0	0	0	0	0	0	0	0	0	9.9000099000099e-05	0	0	0	0
ASV693	k__Bacteria;p__Bacteroidota;c__Bacteroidia;o__Bacteroidales;f__Rikenellaceae;g__Rikenellaceae_RC9_gut_group;s__	0	0	0	0	0	0	0	0	0	0	0	0	0	0	0	0	0	0	0	0	0	0	0	0	0.000132000132000132	0	0	0	0	0	0	0	0	0	0	0	0	0	0	0	0	0	0	0	0	0	0	0
ASV694	k__Bacteria;p__Firmicutes;c__Bacilli;o__Erysipelotrichales;f__Erysipelotrichaceae;g__Turicibacter;s__	0	0	0	0	0	0	0	0	0	0	0	0	0	0	0	0	0	0	0	0	0	0	0	0	0	0	0	0	0	0	0.00168300168300168	0	0.000693000693000693	0.00105600105600106	0.00108900108900109	0.000891000891000891	0	0.00217800217800218	0	0	0	0	0	0	0	0	0	0
ASV695	k__Bacteria;p__Firmicutes;c__Clostridia;o__Clostridia_UCG-014;f__;g__;s__	0	0	0.000297000297000297	0	0	0	0	0	0	0	0	0	0	0.000231000231000231	0	0	0	0	0	0	0	0.000363000363000363	0.000264000264000264	0.00168300168300168	0	0.000462000462000462	0.000165000165000165	0	0	0	0	0	0	0	0	0	0.000165000165000165	0	0	0.000462000462000462	0	0	0	0	0	0	0	0
ASV696	k__Bacteria;p__Firmicutes;c__Clostridia;o__Lachnospirales;f__Lachnospiraceae	9.9000099000099e-05	0	0.000264000264000264	0	0	0	0	0	0.000132000132000132	0	0.000165000165000165	9.9000099000099e-05	0.000165000165000165	0.000132000132000132	0	0	0	0	0	6.6000066000066e-05	0	0	0	0	6.6000066000066e-05	0	0	0	3.3000033000033e-05	0	0	0	0	0	0.000396000396000396	0	0	0.000132000132000132	0	0	0	0	0	0.000528000528000528	0	0	0.000297000297000297	0
ASV697	k__Bacteria;p__Firmicutes;c__Clostridia;o__Lachnospirales;f__Lachnospiraceae	0	0	0.000396000396000396	0	0	0	0	0	0	0	0	0	0	0	0.000132000132000132	0	0	0	0	0	0	0	0	0	0	0	0	0	0	0	0	0	0	0	0	0	0	0	0	0	0	0	0	0	0	0	0	0
ASV698	k__Bacteria;p__Bacteroidota;c__Bacteroidia;o__Bacteroidales;f__Muribaculaceae;g__;s__	0	0	0	0	0	0	0	0	0	0	0	0	0	0	0	0	0	0	0	0	0	0	0	0	0	0	0	0.000495000495000495	0.000462000462000462	0	0	0	0	0	0	0	0	0	0	0	0	0	0	0	0	0	0	0
ASV699	k__Bacteria;p__Firmicutes;c__Clostridia;o__Lachnospirales;f__Lachnospiraceae;g__Lachnospiraceae_NK4A136_group;s__	0	0	0	0	0	0	0	0	0	0	0	0	0	0.000396000396000396	0	0	0	0	0	0	0	0	0	0	0	0.000264000264000264	0	0	0	0	0	0	0	0	0	0	0	0	0	0	0	0	0	0	0	0	0	0
ASV700	k__Bacteria;p__Firmicutes;c__Clostridia;o__Lachnospirales;f__Lachnospiraceae;g__GCA-900066575;s__	3.3000033000033e-05	0.000297000297000297	0.000231000231000231	0.000132000132000132	0	0	9.9000099000099e-05	0	0.000165000165000165	0.000198000198000198	0	0.000363000363000363	0.000198000198000198	0	0	0	0	0	0	0	0	0.000198000198000198	0	0	0.000198000198000198	0	0.000198000198000198	0	0	0	0	0.00033000033000033	0	0	0	0	0	0.000396000396000396	0	0	6.6000066000066e-05	0	0.000132000132000132	0	0	0	0.000462000462000462	0
ASV701	k__Bacteria;p__Firmicutes;c__Clostridia;o__Lachnospirales;f__Lachnospiraceae	0	0	0	0	0	0	0	0	0	0	0	0.000429000429000429	0	0	0	0	0	0	0	0	0	0.000231000231000231	0	0	0	0	0	6.6000066000066e-05	0.000627000627000627	9.9000099000099e-05	0	0.00155100155100155	0	3.3000033000033e-05	0	0	0	0	0	0	0	0	0	0	0	0	0	0
ASV702	k__Bacteria;p__Firmicutes;c__Clostridia;o__Oscillospirales;f__UCG-010;g__;s__	3.3000033000033e-05	6.6000066000066e-05	0.000132000132000132	0	0	0	0	0	6.6000066000066e-05	0	0	0	0	0	0	0	0	0.000165000165000165	6.6000066000066e-05	0.000297000297000297	0	0	0	0.000759000759000759	0	3.3000033000033e-05	0	0	0	0	3.3000033000033e-05	0	0	0.000198000198000198	0	9.9000099000099e-05	0	9.9000099000099e-05	0.000297000297000297	0	0	0	0.000231000231000231	0	6.6000066000066e-05	9.9000099000099e-05	9.9000099000099e-05	0.000132000132000132
ASV703	k__Bacteria;p__Firmicutes;c__Clostridia;o__Clostridia_vadinBB60_group;f__;g__;s__	0	3.3000033000033e-05	0.000132000132000132	0	0	0	0	6.6000066000066e-05	0	0	0	0	0	0	0	0	0	0	0	0	0	0.000132000132000132	0	0	0	6.6000066000066e-05	0	0	0	0	0	0	0	0	0	0	0	0	0	0	0	0	6.6000066000066e-05	0	0	0.000132000132000132	6.6000066000066e-05	0
ASV704	k__Bacteria;p__Firmicutes;c__Clostridia;o__Lachnospirales;f__Lachnospiraceae	0	0	0	0	0	0	0	0	0	0	0	0	0	0	0	0	0	0	0	0	0	0	0	0	0	0	0	0	0	0	0	0	0	0	0.00234300234300234	0.000693000693000693	0	0	0	0	0	0	0	0	0	0	0	0
ASV705	k__Bacteria;p__Firmicutes;c__Clostridia;o__Lachnospirales;f__Lachnospiraceae;g__GCA-900066575;s__	0	0	0	0	0	0	0	0	0	0	0	0	0	0	0	0	0	0	0	0	0	0	0	0	0	0	0	0	0	0	0	0	0	0	0.00135300135300135	0	0	0	0	0.00033000033000033	0	0	0	0	0	0	0	0
ASV706	k__Bacteria;p__Firmicutes;c__Clostridia;o__Lachnospirales;f__Lachnospiraceae;g__Roseburia;s__	0.000297000297000297	0	0	0	0	0	3.3000033000033e-05	0	0	0	0	0	0	0	0	0	0	0	0	0	0	0	0	0	0	0	0	0	0	0	0	0.000165000165000165	0	0	9.9000099000099e-05	0	0	0	0	0	0	0	0	0.00165000165000165	0	0	9.9000099000099e-05	0
ASV707	k__Bacteria;p__Proteobacteria;c__Gammaproteobacteria;o__Burkholderiales;f__Burkholderiaceae;g__Ralstonia	0	0	0	0	0	0	0	0	0	0	0	0	0	0	0	0	0	0	0	0	0	0	0	0	0	0	0	0	0	0	0	0	0	0	0	0	0.0135630135630136	0	0	0	0	0	0	0	0	0	0	0
ASV708	k__Bacteria;p__Firmicutes;c__Bacilli;o__Erysipelotrichales;f__Erysipelotrichaceae;g__;s__	0	0	0	0	0	0	0	0	0	0	0	0	0	0	0	0	0	0	0	0.000165000165000165	0	0	0	0	0	0	0	0	0	0	6.6000066000066e-05	9.9000099000099e-05	0.000264000264000264	6.6000066000066e-05	0	0	0	0.000363000363000363	0.000198000198000198	0	0	0	0	0	0	0	0	0
ASV709	k__Bacteria;p__Firmicutes;c__Clostridia;o__Clostridia_UCG-014;f__;g__;s__	0	0	0	0	0	0	0	0	0	0	0	0	0	0	0	0	0	0	0	0	0	0	0	0	0	0	0	0	0	0	0	0	0	0	0.000165000165000165	0.00066000066000066	0	0	0	0	0	0	0	0	0	0	0	0
ASV710	k__Bacteria;p__Firmicutes;c__Clostridia;o__Lachnospirales;f__Lachnospiraceae	0	0	0	0	0	0	0	0	0	0	0	0	0	0	0	0	0	0	0	6.6000066000066e-05	0	0	0	0	0	0	0	0	0	0	0	0	0	0	0	0	0	0	0	0	0	0	0	0	0	0	0	0
ASV711	k__Bacteria;p__Firmicutes;c__Clostridia;o__Oscillospirales;f__Oscillospiraceae;g__;s__	0	0	0	0	0	0	0	0	0	0	0	0	0	0	0	0	0	0	0	0	0	0.000198000198000198	0	0	0	0	0	0	0.000363000363000363	0	0	0	0	0	0	0	0	0	0	0	0	0	0	0	0	0	0	0
ASV712	k__Bacteria;p__Firmicutes;c__Clostridia;o__Lachnospirales;f__Lachnospiraceae	0.000396000396000396	0	0.000264000264000264	0	0	0	0	0	6.6000066000066e-05	0	0	0	0	0	0.000198000198000198	0	0	0	0	0	0	0.000429000429000429	0	0	0.000132000132000132	0	0	0	0	0	0	0.000396000396000396	0	0	0.00158400158400158	0	0	0	0.000198000198000198	0	0	0	0	0	0	9.9000099000099e-05	0	0
ASV713	k__Bacteria;p__Firmicutes;c__Clostridia;o__Clostridia_UCG-014;f__;g__;s__	0	0	0	0	0	0	0	0	0	0	0	0	0	0	0	0	0	0	0	0	0	0.000429000429000429	0	0.00201300201300201	0	0	0	0	0	0.000594000594000594	0	0	0	0	0	0	0	0	0	0	0	0	0	0	0	0	0	0
ASV714	k__Bacteria;p__Firmicutes;c__Clostridia;o__Oscillospirales;f__Oscillospiraceae;g__unidentified_Oscillospiraceae	0	0	0.000297000297000297	0	0	0	0	0	0.000198000198000198	0	0	0	0	0	0	0	0	0	0	0	0.000198000198000198	0.000231000231000231	0	0	0	0	0	0	0	0	0	0	0	0	0	0	0	0	0	0	0	0	0	0	0	0	0	0
ASV715	k__Bacteria;p__Firmicutes;c__Clostridia;o__Clostridia_UCG-014;f__;g__;s__	0	0	0	0	0	0	0	0	0	0	0	0	0.000264000264000264	0.000198000198000198	0	0	0.000429000429000429	9.9000099000099e-05	0.000396000396000396	0.000495000495000495	0	0	0	0	0	0	0	0	0	0	0.000132000132000132	0	0	0	6.6000066000066e-05	0.000594000594000594	0.000858000858000858	0	0	0	0	0	0	0	0	0	0	0
ASV716	k__Bacteria;p__Firmicutes;c__Clostridia;o__Oscillospirales;f__Ruminococcaceae;g__;s__	0	0	0	0	0	0	0	0	0	0	0	0	0	0	0	0	0	0.000165000165000165	0	0	0	0	0	0	0	0	0	0	0	0	0	0	0	0.00099000099000099	0	6.6000066000066e-05	0	3.3000033000033e-05	0	0	0	0	0	0	0	0	0	0
ASV717	k__Bacteria;p__Bacteroidota;c__Bacteroidia;o__Bacteroidales;f__Bacteroidaceae;g__Bacteroides;s__Bacteroides_oleiciplenus	0	0	0	0	0	0	0	0	0	0	0.000264000264000264	0.00033000033000033	0	0.000198000198000198	0	0	0.000165000165000165	0.000264000264000264	9.9000099000099e-05	0	0	0	0	0	0	0	0	0	0	0	0	0	0	9.9000099000099e-05	0.000165000165000165	0	0	0	0	0	0	0	0	0	0	0	0	0
ASV718	k__Bacteria;p__Firmicutes;c__Clostridia;o__Lachnospirales;f__Lachnospiraceae	0	6.6000066000066e-05	0.00033000033000033	0	0	0	0	0	0	0	0	0.00033000033000033	0	6.6000066000066e-05	0	0	0	0	0	0.000165000165000165	0	0.000264000264000264	0	0	6.6000066000066e-05	0	0	3.3000033000033e-05	0.000363000363000363	0.000165000165000165	0.000132000132000132	0.000363000363000363	0	0	0	0	0	9.9000099000099e-05	0	0	0	0	6.6000066000066e-05	0.000165000165000165	0	0	0	0
ASV719	k__Bacteria;p__Firmicutes;c__Clostridia;o__Clostridia_UCG-014;f__;g__;s__	0	0	0	0	0	0	0	0	0	0	0.000858000858000858	0	0	0	0	0	0	0	0	0	0	0	0	0	0	0	0	0	0	0	0	0	0	0.000132000132000132	0.000198000198000198	0.000429000429000429	0	0	0	0	0	0	0	0	0	0	0	0
ASV720	k__Bacteria;p__Firmicutes;c__Clostridia;o__Lachnospirales;f__Lachnospiraceae;g__A2;s__	0	0	0	0	0	0	0	0	0	0	0	0	0	0	0	0	0	0	0	0	0	0.000165000165000165	0	0	0	0	0	0	0	0	0	0	0	0	0	0	0	0	0	0	0	0	0	0	0	0	0	0
ASV721	k__Bacteria;p__Firmicutes;c__Clostridia;o__Lachnospirales;f__Lachnospiraceae;g__Lachnospiraceae_NK4A136_group;s__	6.6000066000066e-05	3.3000033000033e-05	0	0	0	0	0	0	0	0	0	0	0	0	0	0	0	0	0	0	0	0	0	0	0	0	0	0	0	0	0	0.000198000198000198	0	0	0	0	0	3.3000033000033e-05	0	0	0	3.3000033000033e-05	0	9.9000099000099e-05	0	0	6.6000066000066e-05	0
ASV722	k__Bacteria;p__Proteobacteria;c__Gammaproteobacteria;o__Pseudomonadales;f__Moraxellaceae;g__Acinetobacter	0	0	0	0	0	0	0	0	0	0	0	0	0	0	0	0	0	0	0	0	0	0	0	0.00148500148500149	0	0	0	0	0	0	0	0	0	0	0	0	0.000825000825000825	0	0	0	0	0	0	0	0	0	0	0
ASV723	k__Bacteria;p__Cyanobacteria;c__Vampirivibrionia;o__Gastranaerophilales;f__;g__;s__	3.3000033000033e-05	0.000165000165000165	0.000132000132000132	0.000132000132000132	6.6000066000066e-05	0.000231000231000231	0	0	0.000231000231000231	0	0.000132000132000132	0.000198000198000198	0	6.6000066000066e-05	0	0	9.9000099000099e-05	9.9000099000099e-05	6.6000066000066e-05	0	0	0	0	0	0	0	0	0	0	0	0	0	0	6.6000066000066e-05	0	0.000132000132000132	0	0	0.000231000231000231	0	0	9.9000099000099e-05	0.000198000198000198	9.9000099000099e-05	0	9.9000099000099e-05	0.000132000132000132	0.000792000792000792
ASV724	k__Bacteria;p__Firmicutes;c__Clostridia;o__Lachnospirales;f__Lachnospiraceae	0	0	0	0	0	0	0	0	0	0	0	0	0	0	0	0	0	0	0	0	0	0	0	0	0	0	0	0.000132000132000132	0.000495000495000495	0	0	0	0	0	0	0	0	0	0	0	0	0	0	0	0	0	0	0
ASV725	k__Bacteria;p__Firmicutes;c__Clostridia;o__Clostridia_UCG-014;f__;g__;s__	0	0	0	0	0	0	0	0	0	0	0	0	0	0	0	0	0	0	0	0	0	0	0	0	0	0	0	0	0	0	0	0	0	0	0	0	0	0	0.000165000165000165	0	0	0	0.000264000264000264	0	0	0	0	0
ASV726	k__Bacteria;p__Bacteroidota;c__Bacteroidia;o__Bacteroidales;f__Muribaculaceae;g__;s__	0	0	0	0	0	0	0	0	0	0	0	0	0	0	0	0	0	0	0	0	0	0	0	0	0	0	0	0	0	0	0.00118800118800119	0	0.000825000825000825	0.000462000462000462	0	0	0	0.00115500115500116	0.00158400158400158	0.00184800184800185	0	0	0	0	0	0	0	0
ASV727	k__Bacteria;p__Firmicutes;c__Clostridia;o__Oscillospirales;f__Oscillospiraceae	0.000264000264000264	0	0	0	0	0	0	0	0	0	0	0	0	0.000297000297000297	0.000132000132000132	0	0	0	0	0.000132000132000132	0	0	0	0	0	0	0	0.000165000165000165	0	0	0	0	0	0	0	0.000264000264000264	0	0	0.000231000231000231	0	0	0	0	0	0	0	0	0
ASV728	k__Bacteria;p__Firmicutes;c__Clostridia;o__Lachnospirales;f__Lachnospiraceae	0.000462000462000462	0.000198000198000198	0.000198000198000198	0	0	0	0	0	0	0.000231000231000231	0	0	0	0	0	0	0	0	0	0.000231000231000231	0	0	0	0	0	0	0	0	0	0	0	0.000132000132000132	0	0	0	0	0	0	0	0	0	0	0	0.000231000231000231	0	0	0.00033000033000033	0
ASV729	k__Bacteria;p__Firmicutes;c__Clostridia;o__Oscillospirales;f__Oscillospiraceae	0	0.000198000198000198	6.6000066000066e-05	0	0	0	0	0	0.000132000132000132	0	0	0	0	0	0	0	0	0	0	0	0	0	0	0	0	0	0	0	0	0	0	0.000297000297000297	0	0.000198000198000198	0.000198000198000198	0	0	0	0	0	0	0	0.000198000198000198	0.000693000693000693	0	0	0	0
ASV730	k__Bacteria;p__Firmicutes;c__Clostridia;o__Lachnospirales;f__Lachnospiraceae	0	0	0	0	0	0	0	0	0	0	0	0	0	0	0	0	0	0	0	0	0	0	0	0	0	0	0	0	0	0	0	0	0	0	0	0	0	0	0	0	0	0	0	0	0	0	0	0
ASV731	k__Bacteria;p__Firmicutes;c__Clostridia;o__Peptostreptococcales-Tissierellales;f__Peptostreptococcaceae;g__Romboutsia	0	0	0	0	0	0	0	0	0	0	0	0	0	6.6000066000066e-05	3.3000033000033e-05	0	9.9000099000099e-05	0	0	0	0	0	0	0	0	0	0	0	0	0	0.000792000792000792	0	0	0.00211200211200211	0	0	0	0.000132000132000132	9.9000099000099e-05	0	0	0	0	0	0	0	0	0
ASV732	k__Bacteria;p__Firmicutes;c__Clostridia;o__Monoglobales;f__Monoglobaceae;g__Monoglobus;s__	0.000165000165000165	6.6000066000066e-05	0	0.000165000165000165	6.6000066000066e-05	0	0	0	0.000198000198000198	0	0.000198000198000198	0	0.000264000264000264	0.000297000297000297	6.6000066000066e-05	0	0	0.00108900108900109	0	0	0	0	0	0	0	0	0	0	0	0	0	0	0	0	0.000231000231000231	0	0	0.000165000165000165	0	0	6.6000066000066e-05	0	0.000264000264000264	0.000363000363000363	0	9.9000099000099e-05	0.000132000132000132	0
ASV733	k__Bacteria;p__Proteobacteria;c__Alphaproteobacteria;o__Rhodospirillales;f__unidentified_Rhodospirillales;g__unidentified_Rhodospirillales;s__Azospirillum_sp_47_25	0	0.000198000198000198	0.000132000132000132	0	0	0	0.000264000264000264	0.000396000396000396	0	0	0	0	0	0	0	0	0	0	0	0	0	0	0	0	0	0	0	0	0	0	0	0	0	0	0	0	0	0	0	0	9.9000099000099e-05	0.000264000264000264	0.000627000627000627	3.3000033000033e-05	0	0.000297000297000297	0	0.00155100155100155
ASV734	k__Bacteria;p__Firmicutes;c__Clostridia;o__Clostridia_UCG-014;f__;g__;s__	0	0	0	0	0	0	0	0	0	0	0	0	0	0	0	0	0	0	0	0.000495000495000495	0	0	0	0	0	0	0	0	0	0	0	0	0	0	0	0	0	0	0	0	0	0	0	0	0	0	0	0
ASV735	k__Bacteria;p__Bacteroidota;c__Bacteroidia;o__Bacteroidales;f__Muribaculaceae;g__;s__	0	0	0	0	0	0	0	0	0	0	0	0	0	0	0	0	0	0	0	0	0	0	0	0	0	0	0	0	0	0	0	0	0	0	0	0	0	0	0	0	0	0	0	0	0	0	0	0
ASV736	k__Bacteria;p__Firmicutes;c__Clostridia;o__Oscillospirales;f__Ruminococcaceae;g__Anaerotruncus;s__	0.000198000198000198	0.000132000132000132	0	0	0	0	0	0	0.000198000198000198	0	0	0	0	0	0	0	0	0	0	0	0	0	0	0	0	0	0	0	0	0	0	0	0	0	0	0	0	0	0	0	0	0	0	0.000297000297000297	0	0	0.000297000297000297	3.3000033000033e-05
ASV737	k__Bacteria;p__Firmicutes;c__Bacilli;o__Erysipelotrichales;f__Erysipelotrichaceae;g__;s__	0.000198000198000198	0	0	0	0	0	0	0	0	0	0	3.3000033000033e-05	6.6000066000066e-05	6.6000066000066e-05	0.000132000132000132	0	0	0	0	0	0	0	0	0	0	0	0	0	0	0	0.000198000198000198	0	0	0	0.00138600138600139	0.000231000231000231	0	0	0.000132000132000132	0.00115500115500116	0	0	0	0	0	0	0	0
ASV738	k__Bacteria;p__Firmicutes;c__Clostridia;o__Lachnospirales;f__Lachnospiraceae	0	0	0	0	0	0	0	0	0	0	0	0	0	0	0	0	0	0	0	0.00033000033000033	0	0	0	0	0	0	0	0	0	0	0	0.000198000198000198	0	0.000231000231000231	0	0	0	0	0	0	0	0	0	0.000264000264000264	0	0	0	0
ASV739	k__Bacteria;p__Firmicutes;c__Clostridia;o__Lachnospirales;f__Lachnospiraceae	0	0.000297000297000297	0	0	0	0	0	0	0	0	6.6000066000066e-05	0	0	0.000132000132000132	6.6000066000066e-05	0	0	6.6000066000066e-05	9.9000099000099e-05	0.000165000165000165	0	0	0	0	0.00066000066000066	0.000198000198000198	0	0	0	0	0	0	0	0	0	0	0	0	0	0	0	0	0	0.000264000264000264	0	3.3000033000033e-05	6.6000066000066e-05	0
ASV740	k__Bacteria;p__Cyanobacteria;c__Cyanobacteriia;o__Chloroplast;f__unidentified_Chloroplast;g__unidentified_Chloroplast	0	0	0	0	0	0	0	0	0	0	0	0	0	0	0	0	0	0	0	0	0	0	0.00801900801900802	0	0	0	0	0	0	0	0	0	0	0	0	0	0	0	0	0	0	0	0	0	0	0	0	0
ASV741	k__Bacteria;p__Bacteroidota;c__Bacteroidia;o__Bacteroidales;f__Muribaculaceae;g__;s__	0	0.00033000033000033	0	0	0	0	0	0	0	0	0	0	0	0.000462000462000462	0	0	0	0	0.000561000561000561	0.000858000858000858	0	0	0	0	0	0	0	0	0	0	0.000759000759000759	0	0	0.000363000363000363	0	0.000792000792000792	0	0	0	0	0	0	0	0	0	0	0	0
ASV742	k__Bacteria;p__Firmicutes;c__unidentified_Firmicutes;o__Oscillospirales;f__Ruminococcaceae;g__;s__	0	0	0	0	0	0	0	0	0	0	0	0	0	0	0	0	0	0	0	0	6.6000066000066e-05	0.000231000231000231	0	0	0.000132000132000132	0	0	9.9000099000099e-05	0.000198000198000198	6.6000066000066e-05	0	9.9000099000099e-05	0	6.6000066000066e-05	0.000363000363000363	0	0	0	0	0	0	0	0	0.000132000132000132	0	0	0	0
ASV743	k__Bacteria;p__Firmicutes;c__Clostridia;o__Lachnospirales;f__Lachnospiraceae;g__unidentified_Lachnospiraceae;s__Clostridium_sp_Culture-54	0	0.000231000231000231	0	0	0	0	6.6000066000066e-05	0	0	0	0	6.6000066000066e-05	0	9.9000099000099e-05	0	0	0	0	0	0.000231000231000231	0	9.9000099000099e-05	0	0	0	3.3000033000033e-05	0	0	0.000264000264000264	0	0	0.000297000297000297	0	3.3000033000033e-05	6.6000066000066e-05	0	0	0.000132000132000132	0	0	0	0	6.6000066000066e-05	0.00033000033000033	0	0	0	0
ASV744	k__Bacteria;p__Firmicutes;c__Clostridia;o__Lachnospirales;f__Lachnospiraceae;g__Marvinbryantia	0	0	0	0.000396000396000396	0.000396000396000396	9.9000099000099e-05	9.9000099000099e-05	0	9.9000099000099e-05	0.000132000132000132	0.000264000264000264	0	0.00033000033000033	9.9000099000099e-05	0	0	0.000132000132000132	0	0	0	0	0	0	0	0	0	0	0	0	0	0	0	0	0	0	0	0	9.9000099000099e-05	0.000198000198000198	0	0	0	0.000132000132000132	0.000198000198000198	6.6000066000066e-05	0	0.000495000495000495	0.000165000165000165
ASV745	k__Bacteria;p__Bacteroidota;c__Bacteroidia;o__Bacteroidales;f__Muribaculaceae;g__;s__	0	0	0	0	0	0	0	0	0	0	0	0	0	0	0	0	0	0	0.000363000363000363	0.000429000429000429	0	0	0	0	0	0	0	0	0	0	0	0	0	0	0	0	0	0	0	0	0	0	0	0	0	0	0	0
ASV746	k__Bacteria;p__Firmicutes;c__Clostridia;o__Lachnospirales;f__Lachnospiraceae	0	0.000264000264000264	0	0	0	3.3000033000033e-05	0	0	0.000957000957000957	0.000792000792000792	0	0	0	0.000297000297000297	0	0	0.000198000198000198	0	0	0.00033000033000033	0	0	0	0	0	0	0	0	0	0	0	0	0	0	0	0	0	0	0	0	0	0	0	0	0	0.000132000132000132	0	0
ASV747	k__Bacteria;p__Firmicutes;c__Clostridia;o__Lachnospirales;f__Lachnospiraceae	9.9000099000099e-05	0	0.000165000165000165	0	0	0	0	0	0.000396000396000396	0	0	0	0	0	0	0	0	0	0	9.9000099000099e-05	0	0	0	0	0	0	0	0	0	0	0	0	0	0	0	0.000297000297000297	0	0	0	0	0	0	0.000429000429000429	0.00033000033000033	0	0	0	0
ASV748	k__Bacteria;p__Firmicutes;c__Clostridia;o__Oscillospirales;f__Oscillospiraceae	0	0.000198000198000198	0	0	0	0	0	0	0	0	0	0	0	0.000165000165000165	0	0	0	0	0	0	0	0	0	0	0	0	0	0	0	0	0	0.000429000429000429	0	9.9000099000099e-05	0	6.6000066000066e-05	0	9.9000099000099e-05	0	0	0	3.3000033000033e-05	0	6.6000066000066e-05	0	0	0	0
ASV749	k__Bacteria;p__Firmicutes;c__Clostridia;o__Oscillospirales;f__Ruminococcaceae;g__;s__	0	0	0	0	0	0	0	0	0	0	0	0	0	0	0	0	0	0	0	0	0	0	0	0	0	0	0	0	0.000132000132000132	6.6000066000066e-05	0	0	0	0	0	0	0.00033000033000033	0	0	0.000297000297000297	0	0	0	0	0	0	0	0
ASV750	k__Bacteria;p__Firmicutes;c__Clostridia;o__Lachnospirales;f__Lachnospiraceae	0	0	0	0	0	0	0	0	0	0	0	0	0	0	0	0	0	0	0	0	0	0	0	0	0	0	0	0	0	0	0	0.000264000264000264	0	0.00221100221100221	0	0	0	3.3000033000033e-05	0	0	0	0	0	0	0	0	0	0
ASV751	k__Bacteria;p__Bacteroidota;c__Bacteroidia;o__Bacteroidales;f__Muribaculaceae;g__;s__	0.000297000297000297	0.000396000396000396	0.000297000297000297	0.000231000231000231	0	0.000726000726000726	0.000759000759000759	0.000429000429000429	0.000726000726000726	0.00165000165000165	0	0	0	0	0	0	0	0	0	0	0	0	0	0	0	0	0	0	0	0	0	0	0	0	0	0	0	0	0	0	0	0.000231000231000231	0.000561000561000561	0	0.000231000231000231	0.00033000033000033	0	0.000561000561000561
ASV752	k__Bacteria;p__Firmicutes;c__Clostridia;o__Oscillospirales;f__Oscillospiraceae	3.3000033000033e-05	0.000132000132000132	0	0	0	0	0	0	0.000132000132000132	9.9000099000099e-05	0.000165000165000165	0.000132000132000132	0	0.000132000132000132	0	0	0	0	0	0.000165000165000165	0	0	0	0	6.6000066000066e-05	0	6.6000066000066e-05	3.3000033000033e-05	0	0	0	0	0	0.000132000132000132	0	0	0	0	0	0	0	0	0	0	0	0	0	0
ASV753	k__Bacteria;p__Firmicutes;c__Clostridia;o__Oscillospirales;f__Oscillospiraceae;g__Oscillibacter;s__Oscillibacter_sp_1-3	0	0	0	0	0	0	0	0	0	0	0	0	0	0	0	0	0	0	0	0	0	0	0	0	0	6.6000066000066e-05	0	9.9000099000099e-05	0.000561000561000561	0	0	0	0	0	0	0	0	0	0	0	0	0	0	0	0	0	0	0
ASV754	k__Bacteria;p__Firmicutes;c__Clostridia;o__Lachnospirales;f__Lachnospiraceae	0.0035970035970036	0	0	0	0	6.6000066000066e-05	0	0	0	0.00066000066000066	0	0	0	0	0	0	0	0	0	0	0	0	0	0	0	0	0	0	0	0	0	0	0	0	0	0	0	0	0	0	0	0.000132000132000132	0	0	0	0	0.000264000264000264	0
ASV755	k__Bacteria;p__Firmicutes;c__Bacilli;o__Exiguobacterales;f__Exiguobacteraceae;g__Exiguobacterium	0	0	0	0	0	0	0	0	0	0	0	0	0	0	0	0	0	0	0	0	0	0	0	0	0	0	0	0	0	0	0	0	0	0	0	0	0	0	0	0	0	0	0	0	0	0	0	0
ASV756	k__Bacteria;p__Firmicutes;c__Clostridia;o__Oscillospirales;f__Oscillospiraceae;g__UCG-005;s__	0.000198000198000198	0.000264000264000264	9.9000099000099e-05	0	0	0	0	0	0.000561000561000561	0	0	0.000495000495000495	0	0.000198000198000198	0	0	0	0	0	0	0	0	0	0	0	0	0	0	0	0	0	0	0	0	0	0	0	0	0	0	3.3000033000033e-05	0	9.9000099000099e-05	0.00033000033000033	0	0	0.000957000957000957	0
ASV757	k__Bacteria;p__Firmicutes;c__Clostridia;o__Lachnospirales;f__Lachnospiraceae;g__Lachnospiraceae_NK4A136_group;s__	0	0	0	0	0	0	0	0	0	0	0	0	0	0	0	0	0	0	0	0	0	0	0	0	0	0.00168300168300168	0	0	0	0	0	0	0	0	0	0	0	0	0	0	0	0	0	0	0	0	0	0
ASV758	k__Bacteria;p__Firmicutes;c__Bacilli;o__RF39;f__;g__;s__	0	0	0	0	0	0	0	0	0	0	0	0	0	9.9000099000099e-05	0	0	0.000561000561000561	0	0	0	0	0	0	0	0	0	0	0	0	0	0	0	0	0	0	0	0	0	0	0.000396000396000396	0	0	0	0	0	0	0	0
ASV759	k__Bacteria;p__Firmicutes;c__Clostridia;o__Lachnospirales;f__Lachnospiraceae;g__Marvinbryantia;s__	0.000264000264000264	0	0	0	0	0	0	0	0	0	0	0	0	0	6.6000066000066e-05	0	0	0	0	0	0	0	0	0	0	0	0	0	0	0	0	0.000165000165000165	0	0.000231000231000231	0	0	0	0	0	0	0	0	3.3000033000033e-05	0	0	0	0	0
ASV760	k__Bacteria;p__Firmicutes;c__Clostridia;o__Clostridia_UCG-014;f__;g__;s__	0	0	0.000363000363000363	0	0	0	0	0	0	0	0	0	0	0	0	0	0	0	0	0	0	0	0	0	0	0	0	0	0	0	0	0	0	0	0.00135300135300135	0	0	0	0	0	0	0	0	0	0	0	0	0
ASV761	k__Bacteria;p__Firmicutes;c__Clostridia;o__Oscillospirales;f__Oscillospiraceae;g__Colidextribacter;s__	0.000297000297000297	0	0	0	0	0	0	0	0	0	0	0	0	0.000858000858000858	0	0	0	0.000231000231000231	0	0	0	0	0	0	0	0	0	0	0	0	0	0	0	0	0.00033000033000033	0	0	0	0	0.00158400158400158	0	0	0	0	0	0	0	0
ASV762	k__Bacteria;p__Actinobacteriota;c__Coriobacteriia;o__Coriobacteriales;f__Eggerthellaceae;g__Enterorhabdus;s__	0	0	0	0	0	0	0	0	0	0	0	0	0	0	0	0	0	0	0	0	0	0	0	0	9.9000099000099e-05	0	0	0	0	0	0	0	0	0	0	0	0	0	0	0	0	0	0	0	0	0	0	0
ASV763	k__Bacteria;p__Firmicutes;c__Clostridia;o__Lachnospirales;f__Lachnospiraceae	0.000165000165000165	0.000165000165000165	0.000297000297000297	0	0	0	0	0	0.000858000858000858	0.000693000693000693	0	9.9000099000099e-05	0	0	0	0	0	0	0	0	0	0	0	0	0	0	0	0	0	0	0	0	0	0	0	0	0	6.6000066000066e-05	0	0	0	0	9.9000099000099e-05	9.9000099000099e-05	0	0	0.000231000231000231	0
ASV764	k__Bacteria;p__Firmicutes;c__Clostridia;o__Oscillospirales;f__Oscillospiraceae;g__Oscillibacter;s__Oscillibacter_sp_1-3	0.00066000066000066	0	0.000198000198000198	3.3000033000033e-05	0	0	0	0	0.000297000297000297	0	0	0	0	0	0	0	0	0	0	0	0	0	0	0	0	0	0	0	0	0	0	0.000858000858000858	0	0	0	0	0	0	0	0	0	0	0	0	0	0	0	0
ASV765	k__Bacteria;p__Firmicutes;c__Clostridia;o__Clostridia_UCG-014;f__;g__;s__	0	0	0	0	0.000858000858000858	0	0	0	0	0	0	0.000264000264000264	0	0	0	0	0	0	0	0	0	0	0	0	0	0	0	0.000165000165000165	0	0	0	0	0	0	0	0	0	0	0	0	0	0	0	0	0	0	0	0
ASV766	k__Bacteria;p__Firmicutes;c__Clostridia;o__Lachnospirales;f__Lachnospiraceae;g__Lachnospiraceae_NK4A136_group;s__	0	0	0	0	0	0	0	0	0	0	0	0	0	0	0	0	0	0	0	0	0	0	0	0	0	0	0	0	0	0	0	0	0	0	0	0	0	0	0	0	0	0	0	0	0	0	0	0
ASV767	k__Bacteria;p__Deferribacterota;c__Deferribacteres;o__Deferribacterales;f__Deferribacteraceae;g__Mucispirillum;s__Mucispirillum_sp_69	0	0	0	0	0	0	0	0	0	0	0	0	0	0	0	0	0	0	0	0.00151800151800152	0	0	0	0	0	0	0	0	0	0	0	0	0	0	0	0	0	0	0	0	0	0	0	0	0	0	0	0
ASV768	k__Bacteria;p__Firmicutes;c__Clostridia;o__Lachnospirales;f__Lachnospiraceae	0.000462000462000462	0	0	0	0	0	0	0	0	0	0	0	0	0	0	0	0	0	0	0	0	0	0	0	0	0	0	0	0	0	0	0.000891000891000891	0	0	0	0	0	0	0	0	0	0	0	0	0	0	0	0
ASV769	k__Bacteria;p__Firmicutes;c__Clostridia;o__Oscillospirales;f__Oscillospiraceae	0	0	0	6.6000066000066e-05	0.000132000132000132	0	0	0	0	9.9000099000099e-05	0	0	0	0	0	0	0	0	0	0	0	0	0	0	0	0	0	0	0	0	0	0	0	0	0	0	0	0	0	0	0	0	0.000264000264000264	0.000165000165000165	0	0	0.000396000396000396	0
ASV770	k__Bacteria;p__Firmicutes;c__Clostridia;o__Lachnospirales;f__Lachnospiraceae;g__Lachnospiraceae_NK4A136_group	0	0	0	0	0	0	0	0	0	0	0	0	0	0	0	0	0	0	0	0	0	0	0	0	0	0	0	0	0	0	0	0.00287100287100287	0	0	0	0	0	0.000693000693000693	0	0	0	0	0	0	0	0	0.000198000198000198	0
ASV771	k__Bacteria;p__Proteobacteria;c__Gammaproteobacteria;o__Pseudomonadales;f__Moraxellaceae;g__Acinetobacter	0	0	0	0	0	0	0	0	0	0	0	0	0	0	0	0	0	0	0	0	0	0	0	0.00128700128700129	0	0	0	0	0	0	0	0	0	0	0	0	0	0	0	0	0	0	0	0	0	0	0	0
ASV772	k__Bacteria;p__Firmicutes;c__Clostridia;o__Lachnospirales;f__Lachnospiraceae	0	0	0	0	0	0	0	0	0	0	0	0	0	0	0	0	0	0	0	0	0	0	0	0	0	0	0	0	0	0	0	0	0	0	0	0	0	0	0	0	0	0	0	0.00125400125400125	0	0	0.000198000198000198	0
ASV773	k__Bacteria;p__Firmicutes;c__Clostridia;o__Clostridiales;f__Clostridiaceae;g__Clostridium_sensu_stricto_1	0	0	0	0	0	0	0	0	0	0	0	0	0	0.000165000165000165	0	0	0	0	0	0	0	0	0	0	0	0	0	0	0	0	0.00181500181500182	0	0	0.000363000363000363	0.000528000528000528	0.000726000726000726	0	0	0	0	0	0	0	0	0	0	0	0
ASV774	k__Bacteria;p__Firmicutes;c__Clostridia;o__Oscillospirales;f__Oscillospiraceae	0	0	0	0	0	0	0	0	0	0	0	0	0	0	0	0	0	0	0	0.000231000231000231	0	0	0	0	0	0	0	0	0	0	0.000363000363000363	0.000462000462000462	0	0	0	0	0	0	0	0	0	0	0	0	0	0	0	0
ASV775	k__Bacteria;p__Firmicutes;c__Clostridia;o__Oscillospirales;f__Ruminococcaceae;g__[Eubacterium]_siraeum_group;s__	0	0	0	0	0	0	0	0	0	0	0	0	0	0	0	0	0	0	0	0	0	0	0.000264000264000264	0	0	0	0	0	0	0	0	0	0	0	0	0	0.000297000297000297	0	0	0.00207900207900208	0	0	0	0	0	0	0	0
ASV776	k__Bacteria;p__Firmicutes;c__Clostridia;o__Lachnospirales;f__Lachnospiraceae;g__Lachnospiraceae_UCG-001;s__	0	0	0	0	0	0	0	0	0	0	0	0	0	0	0	0	0	0	0	0.000297000297000297	0	0	0	0	0	0	0	0	0	0	0	0	0	0	0	0	0	0	0	0	0	0	0	0	0	0	0	0
ASV777	k__Bacteria;p__Firmicutes;c__Clostridia;o__Clostridia_UCG-014;f__;g__;s__	0	0	0.000726000726000726	0	0	0	0	0	0	0	0	0	0	0	0	0	0	0	0	0	0	0	0	0	0	0	0	0.000132000132000132	0.000198000198000198	0	0	0	0	0	0	0	0	0	0	0	0	0	0	0	0	0	0	0
ASV778	k__Bacteria;p__Firmicutes;c__Clostridia;o__Lachnospirales;f__Lachnospiraceae	0	0	0	0	0	0	0	0	0	0	0	0	0	0	0	0	0	0	0	0	0	0	0	0	0	0	0	0	0	0	0	0	0	0	0	0	0	0	0	0	0	0	0	0	0	0	0	0
ASV779	k__Bacteria;p__Firmicutes;c__Clostridia;o__Clostridia_UCG-014;f__;g__;s__	0	0	0.000165000165000165	0	0	0	0	0	0	0	0	0	0	0	0	0	0	0	0	0	0	0	0	0	0	6.6000066000066e-05	0	0	0	0	0	0	0	0	0	0	0	0	0	0	0	0	0	0	0	0	0	0
ASV780	k__Bacteria;p__Firmicutes;c__Clostridia;o__Lachnospirales;f__Lachnospiraceae;g__Lachnospiraceae_NK4A136_group;s__	0	0	0	0	0	0	0	0	0	0	0	0	0	0	0	0	0	0	0	0	0	0	0	0	0	0	0	0	0.000693000693000693	0	6.6000066000066e-05	0	0	0	0	0	0	0	0	0	0	0	0	0	0	0	0	0
ASV781	k__Bacteria;p__Firmicutes;c__Clostridia;o__Lachnospirales;f__Lachnospiraceae;g__Acetatifactor;s__	0	0	9.9000099000099e-05	0	0	0	0	0	6.6000066000066e-05	0	0	0	0	0	0	0	0	0	0	0	0	0	0	0	0	0	0	0	0	0	0	0	0	0	0	0	0	0	0	0	0	0	0.000297000297000297	0.00174900174900175	0	0	0	0
ASV782	k__Bacteria;p__Firmicutes;c__Bacilli;o__Staphylococcales;f__Staphylococcaceae;g__Jeotgalicoccus	0	0	0	0	0	0	0	0	0	0	6.6000066000066e-05	0	0.000231000231000231	0	0	0	0	0	0	0	0	0	0	0	0	0	0	0	0	0	0.000198000198000198	9.9000099000099e-05	0	0.00178200178200178	0	0	0	0	0	0	0	0	0	0	0	0	0	0
ASV783	k__Bacteria;p__Firmicutes;c__Bacilli;o__Erysipelotrichales;f__Erysipelotrichaceae;g__;s__	0	0	0	0	0	0	0	0	0	0	0	0	0	0	0	0	0	0	0	0	0	0	0	0	0	0	0	0	0	0	0	0	0	0	0	0	0	0	0	0	0.000165000165000165	0	0	0	0	0	0.000132000132000132	0
ASV784	k__Bacteria;p__Firmicutes;c__Clostridia;o__Lachnospirales;f__Lachnospiraceae	0.00306900306900307	0	0	0	0	0	0	0	0	0	0	0	0	0.000297000297000297	0	0	0	0	0	0	9.9000099000099e-05	0	0	0	0	0	0	0	0	0	0	0	0	0	0	0	0	0	0	0	0	0	0	0	0	0	0.00128700128700129	0
ASV785	k__Bacteria;p__Firmicutes;c__Clostridia;o__Lachnospirales;f__Lachnospiraceae;g__Lachnospiraceae_NK4A136_group;s__	0	0	0	0	0	0	0	0	0	0	0	0	0	0	0	0	0	0	0	0	0	0	0	0	0	0	0	0	0	0	0.000297000297000297	0	0	0	0	0	0	0	0	0	0	0	0	0	0	0	0.00376200376200376	0
ASV786	k__Bacteria;p__Actinobacteriota;c__Coriobacteriia;o__Coriobacteriales;f__Eggerthellaceae;g__Enterorhabdus;s__	0	0	0	0	0	0	0	0	0	0	0.000726000726000726	9.9000099000099e-05	0	0.000132000132000132	0	6.6000066000066e-05	0.000132000132000132	0	0	0	0	0	0	0	0	0	0	0	0	0	0.000297000297000297	0	0	0.000297000297000297	0	0.000165000165000165	0	0	0	0.000759000759000759	0	0	0	0	0	0	0	0
ASV787	k__Bacteria;p__Firmicutes;c__Clostridia;o__Lachnospirales;f__Lachnospiraceae	0	0	0	0	0	0	0	0	0	0	0	0	0	0	0	0	0	0	0	0	0	0	0	0	0	0	0	0.000858000858000858	0.00475200475200475	0.000825000825000825	0	0	0	0	0	0	0	0	0	0	0	0	0	0	0	0	0	0
ASV788	k__Bacteria;p__Firmicutes;c__Bacilli;o__Erysipelotrichales;f__Erysipelotrichaceae;g__Turicibacter	0	0	0	0	0	0	0	0	0	0	0	0	0	0	0	0	0	0	0	0	0	0	0	0	0	0	0	0	0	0	0	0	0	0.000165000165000165	0.00066000066000066	0	0	0	0	0	0	0	0	0	0	0	0	0
ASV789	k__Bacteria;p__Firmicutes;c__Clostridia;o__Lachnospirales;f__Lachnospiraceae;g__Roseburia;s__Clostridium_sp_Clone-44	0	0	0	0	0	0	0	0	0	0	0	0	0	0	0	0	0	0	0	0	6.6000066000066e-05	0.000165000165000165	0	0	0	0	0	6.6000066000066e-05	6.6000066000066e-05	0	0	0	0	0	0	0	0	0	0	0	0	0	0	0	0	0	0	0
ASV790	k__Bacteria;p__Firmicutes;c__Clostridia;o__Lachnospirales;f__Lachnospiraceae	0	0	0	0	0	0	0	0	0	0	0	0	0	0	0	0	0	0	0	0.000264000264000264	0	0	0	0	0	0	0	0	0	0	0	0	0	0	0	0	0	0	0	0	0	0	0	0	0	0	0	0
ASV791	k__Bacteria;p__Firmicutes;c__Clostridia;o__Lachnospirales;f__Lachnospiraceae	0.000198000198000198	0	0	0	0	0	0	0	0	0	0	0	0	0	0	0	0	0	0	0	0	0	0	0	0	0	0	0	0	0.000165000165000165	0	6.6000066000066e-05	0	0	0	0	0	0	0	0	0.000132000132000132	0	0	0.00099000099000099	0	0	0	0
ASV792	k__Bacteria;p__Firmicutes;c__Clostridia;o__Oscillospirales;f__Oscillospiraceae	0	9.9000099000099e-05	0	0	0	0	0	0	0	0	0	0	0	0	0	0	6.6000066000066e-05	0	0	0	0	0.000132000132000132	0	0	0.000165000165000165	0	0	6.6000066000066e-05	9.9000099000099e-05	0	0	0.00033000033000033	0	0	0	0	0	0	0	0	0	0	0	0	0	0	0	0
ASV793	k__Bacteria;p__Firmicutes;c__Clostridia;o__Clostridia_vadinBB60_group;f__;g__;s__	3.3000033000033e-05	6.6000066000066e-05	0	0	0	0	0	0	0	0	0	6.6000066000066e-05	3.3000033000033e-05	0.000264000264000264	9.9000099000099e-05	6.6000066000066e-05	0	0	0	0	0	0	0	0	0	0	0	0	0	0	6.6000066000066e-05	0	0	0	0	0	0.000231000231000231	0	0	0	0	0	6.6000066000066e-05	0	0	0	0	0
ASV794	k__Bacteria;p__Firmicutes;c__Clostridia;o__Lachnospirales;f__Defluviitaleaceae;g__Defluviitaleaceae_UCG-011;s__	0	0	0.00033000033000033	6.6000066000066e-05	3.3000033000033e-05	0	0.000165000165000165	6.6000066000066e-05	0.00033000033000033	0.000363000363000363	0	0	0	0	0	0	0	0	0	0	0	0	0	0	0	0	0	0	0	0	0	0	0	0	0	0	0	0	0	0	0.000297000297000297	0	0.00033000033000033	9.9000099000099e-05	3.3000033000033e-05	9.9000099000099e-05	0.000198000198000198	0.000132000132000132
ASV795	k__Bacteria;p__Firmicutes;c__Clostridia;o__Oscillospirales;f__Oscillospiraceae	0	0	9.9000099000099e-05	0.000231000231000231	0	0	0	0	0.000231000231000231	0	0	6.6000066000066e-05	0	0	0	6.6000066000066e-05	0	0.000165000165000165	0	0	0	0.000462000462000462	0	0	0	0	3.3000033000033e-05	0	0.000231000231000231	0.000132000132000132	0	0	0	0	0	0	0	0	0	0	0	0	0	0.000132000132000132	0	6.6000066000066e-05	0.000297000297000297	0
ASV796	k__Bacteria;p__Firmicutes;c__Clostridia;o__Clostridia_UCG-014;f__;g__;s__	0	0	0	0	0	0	0	0	0	0	0	0	0.000297000297000297	0	0	0	0	0	0	0	0	0	0	0	0	0	0	0	0	0	0	0	0	0	0.000396000396000396	0	0	0	0	0	0	0	0	0	0	0	0	0
ASV797	k__Bacteria;p__Actinobacteriota;c__Actinobacteria;o__Corynebacteriales;f__Corynebacteriaceae;g__Corynebacterium;s__Corynebacterium_imitans	0	0	0	0	0	0	0	0	0	0	0	0	0	0	0	0	0	0	0	0	0	0	0	0	0	0	0	0	0	0	0	0	0	0	0	0	0	0	0	0	0	0	0	0	0	0	0	0
ASV798	k__Bacteria;p__Firmicutes;c__Clostridia;o__Lachnospirales;f__Lachnospiraceae;g__GCA-900066575;s__	0	0	0	0	0	0	0	0	0	0	0	0	0	6.6000066000066e-05	0	0	0	0	0	0	0	0	0	0	0	0	0	0	6.6000066000066e-05	6.6000066000066e-05	0	0.000429000429000429	0	0.000165000165000165	0	0	0	0.000165000165000165	0	0	0	0	0	0.000231000231000231	0	0	0.000165000165000165	0
ASV799	k__Bacteria;p__Bacteroidota;c__Bacteroidia;o__Bacteroidales;f__Muribaculaceae;g__;s__	0	0	0	0	0	0	0	0	0	0	0	0	0	0	0	0	0	0	0.00171600171600172	0.00207900207900208	0	0	0	0	0	0	0	0	0	0	0	0	0	0	0	0	0	0	0	0	0	0	0	0	0	0	0	0
ASV800	k__Bacteria;p__Firmicutes;c__Bacilli;o__Erysipelotrichales;f__Erysipelatoclostridiaceae;g__Candidatus_Stoquefichus;s__	0	0	0	0	0	0	0	0	0	0	0	0	0	0.000132000132000132	0	0	0	0.000198000198000198	0	0	0	0	0	0	0	0	0	0	0	0	6.6000066000066e-05	0	0	3.3000033000033e-05	0.000528000528000528	0	0	0	0	0.000198000198000198	0	0	0	0	0	0	0	0
ASV801	k__Bacteria;p__Firmicutes;c__Clostridia;o__Lachnospirales;f__Lachnospiraceae;g__Lachnospiraceae_NK4A136_group;s__Clostridiales_bacterium_CIEAF_020	0	0	0	0	0	0	0	0	0	0	0	3.3000033000033e-05	0	0	0	0	0	0	0	0	0	0	0	0	0	0	0	0	0	0	0	0	0	0	0	0	0	0	0	0	0	0	0	0	0	0	0	0
ASV802	k__Bacteria;p__Firmicutes;c__Bacilli;o__Staphylococcales;f__Staphylococcaceae;g__Staphylococcus	0	0	0	0	0	0	0	0	0	0	0	0	0	0	0	0	0	0	0	0	0	0	0	0.00438900438900439	0	0	0	0	0	0	0	0	0	0	0	0	0	0	0	0	0	0	0	0	0	0	0	0
ASV803	k__Bacteria;p__Firmicutes;c__Clostridia;o__Lachnospirales;f__Lachnospiraceae	0	0	0	0	0	0	0	0	0	0	0	0	0	0.000231000231000231	0	0	0	0	0	0	0	0	0	0	0	0	0	0	0	0	0	0.00125400125400125	0	0.000429000429000429	0	0	0	0	0	0	0	0	0	0	0	0	0	0
ASV804	k__Bacteria;p__Firmicutes;c__Clostridia;o__Oscillospirales;f__Oscillospiraceae	0.000198000198000198	0.000132000132000132	0	0	0	0	0	0	0	0	0	0.000165000165000165	0	6.6000066000066e-05	9.9000099000099e-05	0	0	0	0	0	0	0.000561000561000561	0	0	0.000231000231000231	3.3000033000033e-05	0	0	0.000132000132000132	0	0	0	0	0	0	0	0	0	0	0	0	0	0	0.000264000264000264	0	0	0	0
ASV805	k__Bacteria;p__Firmicutes;c__Clostridia;o__Lachnospirales;f__Lachnospiraceae;g__Lachnospiraceae_NK4A136_group;s__Clostridiales_bacterium_CIEAF_020	0	0	0.000231000231000231	0	0	0	0	0	0	0	0	0	0	0	0	0	0	0	0	0.000759000759000759	0	0	0	0	0	0	0	0	0	0	0	0	0	0	0	0	0	0	0	0	0	0	0	0	0	0	0.000198000198000198	0
ASV806	k__Bacteria;p__Firmicutes;c__Clostridia;o__Oscillospirales;f__Oscillospiraceae;g__Colidextribacter	0	0	0	0	0	0	0	0	0	0	0	0	0	0.000132000132000132	0	0	0	0	0	0	0	0	0	0	0	0	0	0.000198000198000198	0	0	0	0	0	0	0	0	0	0.000132000132000132	0	0	0.000231000231000231	0	0	0.000297000297000297	0	0	0.00066000066000066	0
ASV807	k__Bacteria;p__Firmicutes;c__Bacilli;o__Erysipelotrichales;f__Erysipelotrichaceae;g__Turicibacter	0	0	0	0	0	0	0	0	0	0	0	0	0	0	0	0	0	0	0	0	0	0	0	0	0	0	0	0	0	0	0	0	0	0	0	0	0	0	0	0	0	0	0	0	0	0	0	0
ASV808	k__Bacteria;p__Firmicutes;c__Clostridia;o__Lachnospirales;f__Lachnospiraceae	3.3000033000033e-05	0	0	0	0	0	0	0	0	0	0	0.000231000231000231	0	0	0	0	0	0	0	0	0	6.6000066000066e-05	0	0	0	0	0	0	9.9000099000099e-05	0	0	0	0	0	0	0	0	0.000297000297000297	0	0.000462000462000462	0	0	3.3000033000033e-05	0	0	0	6.6000066000066e-05	0
ASV809	k__Bacteria;p__Proteobacteria;c__Gammaproteobacteria;o__Enterobacterales;f__Enterobacteriaceae;g__Escherichia-Shigella	9.9000099000099e-05	0.000132000132000132	0.000165000165000165	0	0	0	6.6000066000066e-05	0	0	0	0	0	0	0	0	0	0	0	0	0	0	0	0.000363000363000363	0	0	0	0	0	0	0	0	0	0	0.000264000264000264	0	0	0.00217800217800218	0	0	0	9.9000099000099e-05	0.000132000132000132	0	0	3.3000033000033e-05	0	0	0
ASV810	k__Bacteria;p__Firmicutes;c__Clostridia;o__Clostridia_UCG-014;f__;g__;s__	0	0	0	0	0	0	0	0	0	0	0.000858000858000858	0	0	9.9000099000099e-05	0	0	0	0	0	0.000132000132000132	0	0	0	0	0	0	0	0	0	0	0	0	0	0	0.000165000165000165	0	0	0	0	0	0	0	0	0	0	0	0	0
ASV811	k__Bacteria;p__Bacteroidota;c__Bacteroidia;o__Bacteroidales;f__Muribaculaceae;g__;s__	0	0	0	0	0	0	0	0	0	0	0	0	0	0	0	0.000594000594000594	0	0	0	0	0.00135300135300135	0.000726000726000726	0	0	0	0	0.000561000561000561	0.000594000594000594	0	0	0.000363000363000363	0	0	0	9.9000099000099e-05	0.000132000132000132	0	0	0	0	0	0	0	0	0	0	0	0
ASV812	k__Bacteria;p__Firmicutes;c__Clostridia;o__Oscillospirales;f__Ruminococcaceae	3.3000033000033e-05	0.000132000132000132	6.6000066000066e-05	6.6000066000066e-05	0	0	0	0	0.000264000264000264	0	0	9.9000099000099e-05	6.6000066000066e-05	6.6000066000066e-05	0	0	0	6.6000066000066e-05	0	9.9000099000099e-05	0	0	0	0	0	0	0	0	0	6.6000066000066e-05	0	6.6000066000066e-05	0	9.9000099000099e-05	0	0	0	0	0	0	0	0	0	0.000165000165000165	0	0	0	0
ASV813	k__Bacteria;p__Firmicutes;c__Clostridia;o__Clostridia_vadinBB60_group;f__;g__;s__	0.000165000165000165	0.000528000528000528	0.000198000198000198	0	0	0	0	0	6.6000066000066e-05	0	0	0	0	0	0	0	0	0	0	0	0	0	0	0	0	0	0	0	0	0	0	9.9000099000099e-05	0	0	0	0	0	0	0	0	0	0	9.9000099000099e-05	0	0	0	0	0
ASV814	k__Bacteria;p__Firmicutes;c__Bacilli;o__Erysipelotrichales;f__Erysipelotrichaceae;g__;s__	0	0	0	0	0	0	0.000198000198000198	0	0	0	0	0	0	0	0	0	0	0	0	0	0	0	0	0	0	0	0	0	0	0	0	0	0	6.6000066000066e-05	0	0	0	0	0	0	0	0	0	0	0	0	0	0
ASV815	k__Bacteria;p__Firmicutes;c__Bacilli;o__Erysipelotrichales;f__Erysipelotrichaceae;g__Turicibacter;s__	0	0	0	0	0	0	0	0	0	0	0	0	0	0	0	0	0	0	0	0	0	0	0	0	0	0	0	0.00227700227700228	0.00099000099000099	0	0	0	0	0	0	0	0	0	0	0	0	0	0	0	0	0	0	0
ASV816	k__Bacteria;p__Firmicutes;c__Clostridia;o__Lachnospirales;f__Lachnospiraceae	6.6000066000066e-05	0.000132000132000132	9.9000099000099e-05	0	0	0	0	0	6.6000066000066e-05	0	0	0	0.000165000165000165	0.000198000198000198	3.3000033000033e-05	0	0	0	0	0	0	0	0	0	0	0	0	0	6.6000066000066e-05	0	0	0	0	0	0	0	0	0	0	0	0	0	0.000132000132000132	0	0	0	0.000231000231000231	0
ASV817	k__Bacteria;p__Firmicutes;c__Clostridia;o__Lachnospirales;f__Lachnospiraceae	0	0	0	0	0	0	0	0	0	0	0	0	0	0	0	0	0	0	0	0	0	0	0	0	0	0	6.6000066000066e-05	9.9000099000099e-05	0.000462000462000462	0	0	0	0	0	0	0	0	0	0	0	0	0	0	0	0	0	0	0
ASV818	k__Bacteria;p__Firmicutes;c__Clostridia;o__Lachnospirales;f__Lachnospiraceae	0	0	0	0	0	0	0	0	0	0	0.000165000165000165	3.3000033000033e-05	0	9.9000099000099e-05	0	0	0	0	0	6.6000066000066e-05	0	3.3000033000033e-05	0	0	6.6000066000066e-05	0	0	0	0	0	0	0.000198000198000198	0	0	0	0	0	0.000165000165000165	0	0	0	0	0.000198000198000198	0	0	3.3000033000033e-05	0	0
ASV819	k__Bacteria;p__Firmicutes;c__Clostridia;o__Oscillospirales;f__Ruminococcaceae;g__;s__	0.000627000627000627	0.000792000792000792	0	0.000132000132000132	0	0	0	0	0.000528000528000528	0	0	0	0	0	0	0	0	0	0	0	0	0	0	0	0	0	0	0	0	0	0	0.000231000231000231	0	6.6000066000066e-05	0	0	0	0.000462000462000462	0	0	0	0	9.9000099000099e-05	0.000231000231000231	0	0	0.000363000363000363	0
ASV820	k__Bacteria;p__Firmicutes;c__Clostridia;o__Oscillospirales;f__Oscillospiraceae;g__unidentified_Oscillospiraceae	0.000132000132000132	0	0	0	0	0	0	0	0	0	0	0	0	0	0	0	0	0	0	0	0	0	0	0	0	0	0	0	0	0	0	0	0	0	0	0	0	0	0	0	0	0	0	0.000231000231000231	0	0	0.000231000231000231	0
ASV821	k__Bacteria;p__Firmicutes;c__Clostridia;o__Peptostreptococcales-Tissierellales;f__Anaerovoracaceae	0	0	0.000264000264000264	0.000396000396000396	0	0.000495000495000495	0	0	0.000792000792000792	0	0.000231000231000231	0	9.9000099000099e-05	0.000198000198000198	6.6000066000066e-05	0	9.9000099000099e-05	0	0	9.9000099000099e-05	0	0	0	0	0	0	0	0	0	0	0	0	0	0	0	0	0	0	0	0	0	0	0	0	0	0	0	0
ASV822	k__Bacteria;p__Firmicutes;c__Clostridia;o__Lachnospirales;f__Lachnospiraceae	0	6.6000066000066e-05	0	0	0	0	0	0	0	0	0	0	0	0	0	0	0	0	0	0	0	0	0	0	0	0	0	0	0	0	0	0.000462000462000462	0	0	0	0	0	0	0	0	0	0	0	0	0	0	0	0
ASV823	k__Bacteria;p__Firmicutes;c__Clostridia;o__Lachnospirales;f__Lachnospiraceae;g__Lachnospiraceae_NK4A136_group;s__	0	0	0	0	0	0	0	0	0	0	0	0	0	0	0.000363000363000363	0	0	0	0	0	0	0	0	0	0	0	0	0	0	0	0	0	0	0	0	0	0	0	0	0	0	0	0	0	0	0	0	0
ASV824	k__Bacteria;p__Firmicutes;c__Bacilli;o__Erysipelotrichales;f__Erysipelotrichaceae;g__Turicibacter;s__	0.000429000429000429	0.00102300102300102	0.00141900141900142	0.000132000132000132	0	0	0	0	0	0	0	0	0	0	0	0	0	0	0	0	0	0	0	0	0	0	0	0	0	0	0	0	0	0	0.00178200178200178	0	0	0	0	0	0	0	0	0	0	0	0	0
ASV825	k__Bacteria;p__Firmicutes;c__Clostridia;o__Oscillospirales;f__Oscillospiraceae;g__Oscillibacter;s__	0	0.000231000231000231	9.9000099000099e-05	0	0	0	0	0	0	6.6000066000066e-05	0	6.6000066000066e-05	0.00033000033000033	0.000297000297000297	0	0	9.9000099000099e-05	9.9000099000099e-05	0	0.000363000363000363	0	0	0	0	0	0	0	0	0	0	0	9.9000099000099e-05	0	0.000198000198000198	0.000495000495000495	0	0	0	0	0	0	0	0	0	0	0	0.000132000132000132	0
ASV826	k__Bacteria;p__Patescibacteria;c__Saccharimonadia;o__Saccharimonadales;f__Saccharimonadaceae;g__Candidatus_Saccharimonas;s__	0	0	0	0	0	0	0	0	0	0	0	0	0	0	0	0	0	0	0	0	0	0	0	0	0	0	0	0	0	0	0	0	0	0	0	0	0	0	0	0.000693000693000693	0	0	0	0	0	0	0	0
ASV827	k__Bacteria;p__Firmicutes;c__Clostridia;o__Lachnospirales;f__Lachnospiraceae	0	0	0	0	0.000165000165000165	0	0	0	0	0.000165000165000165	0	0	0	0	0	0	0	0	0	0	0	0	0	0	0	0.000231000231000231	0	0	0	0	0	0	0	0	0	0	0	0	0	0	0	0	0	0	0	0	0	0
ASV828	k__Bacteria;p__Firmicutes;c__Clostridia;o__Lachnospirales;f__Lachnospiraceae;g__Roseburia	0	0	0	0	0	0	0	0	0	0	0	0	0	0	0	0	0	0	0	0	0	0	0	0	0	0	0	0	0	0	0	0	0	0	0	0	0	0	0	0	0	0	9.9000099000099e-05	0.000957000957000957	0	0	0	0
ASV829	k__Bacteria;p__Firmicutes;c__Clostridia;o__Oscillospirales;f__Oscillospiraceae;g__Colidextribacter	0	0	0	0	0	0	0	0	0	0	0	0	0	0.000231000231000231	0	0	0	0	0	0	0	0	0	0	0	0	0	0	0	0	0	0.000198000198000198	0	0	0	0	0	0	0	0	0	0	0	0	0	0	0	0
ASV830	k__Bacteria;p__Firmicutes;c__Clostridia;o__Lachnospirales;f__Lachnospiraceae;g__ASF356;s__	0.000297000297000297	9.9000099000099e-05	0	0	0	0	0	0	0	0	0.000231000231000231	0	0	9.9000099000099e-05	0	0	0	0	0	0	0	0.000594000594000594	0	0	0	0	0	0	0	0	0	0	0	0	0	0	0	0	0	0	0	0	0	0	0	0	0.000528000528000528	0
ASV831	k__Bacteria;p__Bacteroidota;c__Bacteroidia;o__Bacteroidales;f__Bacteroidaceae;g__Bacteroides	0	0	0	0	0	0	0	0	0	0	0.00033000033000033	0	0.000495000495000495	0.000561000561000561	0	0	0.000396000396000396	0	0	0	0	0	0	0	0	0	0	0	0	0	0	0	0	0	0	0	0	0	0	0	0	0	0	0	0	0	0	0
ASV832	k__Bacteria;p__Firmicutes;c__Clostridia;o__Peptococcales;f__Peptococcaceae;g__;s__	0	0	0	0	0	0	0	0	0	0	0	0	0	0	0	0	0	0	0	0	0	0	0	0	0	0	0	0	0	0	0	0	0	0	0	0	0	0	0	0	0.000198000198000198	6.6000066000066e-05	0	0	0	0	0	0
ASV833	k__Bacteria;p__Bacteroidota;c__Bacteroidia;o__Bacteroidales;f__Muribaculaceae;g__;s__	0	0	0	0	0	0	0	0	0	0	0	0	0	0	0	0	0	0	0.00115500115500116	0.000957000957000957	0	0	0	0	0	0	0	0	0	0	0	0	0	0	0	0	0	0	0	0	0	0	0	0	0	0	0	0
ASV834	k__Bacteria;p__Bacteroidota;c__Bacteroidia;o__Bacteroidales;f__Muribaculaceae;g__;s__	0.000363000363000363	0.000198000198000198	0.000231000231000231	0	0	0	0	0.00066000066000066	0.000363000363000363	0.00148500148500149	0	0	0	0	0	0	0	0	0	0	0	0	0	0	0	0	0	0	0	0	0	0	0	0	0	0	0	0	0	0	0.000528000528000528	0	0	0.00033000033000033	0.000231000231000231	0	0	0
ASV835	k__Bacteria;p__Firmicutes;c__Clostridia;o__Lachnospirales;f__Lachnospiraceae;g__Lachnospiraceae_NK4A136_group	0	0	0	0	0	0	0	0	0	0	0	0	0	0.00204600204600205	0	0	0	0	0	0	0	0	0	0	0	0	0	0	0	0	0	0	0	0	0	0	0	0	0	0	0	0	0	0	0	0	0	0
ASV836	k__Bacteria;p__Firmicutes;c__Clostridia;o__Oscillospirales;f__Oscillospiraceae;g__Oscillibacter	0.000429000429000429	0.00313500313500313	0	0	0	0	0	0	0	0	0	0	0	0	0	0	0	0	0	0	0	0	0	0	0	0	0	0	0	0	0	0.000561000561000561	0	9.9000099000099e-05	0.000396000396000396	0	0	0	0	0	0	0	0	0	0	0	0	9.9000099000099e-05
ASV837	k__Bacteria;p__Actinobacteriota;c__Actinobacteria;o__Corynebacteriales;f__Corynebacteriaceae;g__Corynebacterium;s__Corynebacterium_afermentans	0	0	0	0	0	0	0	0	0	0	0	0	0	0	0	0	0	0	0	0	0	0	0	0	0	0	0	0	0	0	0	0	0	0	0	0	0	0	0	0	0	0	0	0	0	0	0	0
ASV838	k__Bacteria;p__Firmicutes;c__Clostridia;o__Oscillospirales;f__Oscillospiraceae;g__Oscillibacter	0	0	0	0	0	0	0	0	0	0	0	0	0	9.9000099000099e-05	0	0	0	0	0	0	0	0	0	0	0	0	0	0	0	0	0	0	0	0	0	0	0	0	0	0	0	0	0	0	0	0	0	0
ASV839	k__Bacteria;p__Firmicutes;c__Clostridia;o__Oscillospirales;f__Ruminococcaceae;g__unidentified_Ruminococcaceae;s__[Clostridium]_leptum	0	0.000264000264000264	9.9000099000099e-05	0	0	0	0	0	0	0	0.000132000132000132	0	0.000132000132000132	0.000165000165000165	0	0	3.3000033000033e-05	3.3000033000033e-05	0	0.000396000396000396	0	0	0	0	0	0	0	0	0	0	0	9.9000099000099e-05	0	0	0	0	0	0	0	0	0	0	0	0.000297000297000297	0	0	0	0
ASV840	k__Bacteria;p__Firmicutes	9.9000099000099e-05	6.6000066000066e-05	9.9000099000099e-05	0	0	0	3.3000033000033e-05	0	0.000198000198000198	0.000132000132000132	6.6000066000066e-05	0	0	3.3000033000033e-05	6.6000066000066e-05	0	0	0	0	9.9000099000099e-05	0	6.6000066000066e-05	0	0	3.3000033000033e-05	0	0	0	0	0	6.6000066000066e-05	6.6000066000066e-05	0	0.000132000132000132	0.000429000429000429	0	0	9.9000099000099e-05	0	0	0	0	0.000132000132000132	0	0	0	0.000165000165000165	0
ASV841	k__Bacteria;p__Firmicutes;c__unidentified_Firmicutes;o__Oscillospirales;f__Ruminococcaceae	0	0.000264000264000264	3.3000033000033e-05	0	0	0	0	0	0	0.000165000165000165	0	0	0	0	0	0	0	0	0	0	0	0	0	0	9.9000099000099e-05	0.000165000165000165	0	0	0	0	0	0	0	0	0	0	0	0	0	0	0	0	0	0.000297000297000297	0	0	0	0
ASV842	k__Bacteria;p__Spirochaetota;c__Spirochaetia;o__Spirochaetales;f__Spirochaetaceae;g__Treponema;s__	0	0	0	0	0	0	0	0	0	0	0	0	0	0	0	0	0	0	0	0	0	0	0	0	0	0	0	0	0	0	0	0	0	0	0	0	0.000462000462000462	0	0	0	0	0	0	0	0	0	0	0
ASV843	k__Bacteria;p__Firmicutes;c__Clostridia;o__Lachnospirales;f__Lachnospiraceae	0.000297000297000297	0	0	0	0	0	0	0	0	0	0	9.9000099000099e-05	0	0	0	0	0	0	0	0	0	0	0	0	0	6.6000066000066e-05	0	0	0	0	0	0	0	0	0	0	0	0	0	0	0	0	0	0	0	0	0	0
ASV844	k__Bacteria;p__Firmicutes;c__Clostridia;o__Oscillospirales;f__Ruminococcaceae;g__;s__	0	0	0	0	0	0	0	0	0	0	0	0	0	0.000528000528000528	0	0	0	0	0	0.000429000429000429	0	0	0	0	0	0	0	0	0	0	0.000231000231000231	0.000297000297000297	0	3.3000033000033e-05	0.000462000462000462	0	0	0	0.000132000132000132	0	0	0	0	0	0	0	0	0
ASV845	k__Bacteria;p__Bacteroidota;c__Bacteroidia;o__Bacteroidales;f__Muribaculaceae;g__;s__	0	0	0	0	0	0	0	0	0	0	0	0.000264000264000264	0.000396000396000396	0.000165000165000165	0.000264000264000264	0.000363000363000363	0	0	0	0	0	0	0	0	0	0	0	0	0	0	0	0	0	0.000231000231000231	0.000495000495000495	0	0	0	0	0	0	0	0	0	0	0	0	0
ASV846	k__Bacteria;p__Firmicutes;c__Clostridia;o__Lachnospirales;f__Lachnospiraceae	0.000165000165000165	0	6.6000066000066e-05	0	0	0	0	0	0	0	0	3.3000033000033e-05	0	0	0.000297000297000297	0	6.6000066000066e-05	9.9000099000099e-05	0	0	0	0	0	0	0	3.3000033000033e-05	0	0	0.000231000231000231	0	9.9000099000099e-05	0.00099000099000099	0	3.3000033000033e-05	0	0	0	0.00033000033000033	0	0	0	0	6.6000066000066e-05	0.000132000132000132	0	0	0	0
ASV847	k__Bacteria;p__Firmicutes;c__Clostridia;o__Oscillospirales;f__Ruminococcaceae	0	3.3000033000033e-05	0	0.000132000132000132	0	0	3.3000033000033e-05	0	0	6.6000066000066e-05	0	0	0	3.3000033000033e-05	0	0	3.3000033000033e-05	6.6000066000066e-05	0	0	0	0	0	0.0029040029040029	0	0	0	0	0	0	3.3000033000033e-05	0	0	3.3000033000033e-05	0	0	0	0	0	0	0	0	6.6000066000066e-05	0	0	0	0	0
ASV848	k__Bacteria;p__Firmicutes;c__Clostridia;o__Lachnospirales;f__Lachnospiraceae;g__Lachnoclostridium	0	0	0	0	0	0	0	0	0	0	0	0	0	0	0	0	0	0	0	0	0	0	0	0	0	0	0	0	0	0	0.000132000132000132	0.000858000858000858	0	0	0.00108900108900109	0	0	0.000495000495000495	0	0	0	0	0	0	0	0	0	0
ASV849	k__Bacteria;p__Firmicutes;c__Clostridia;o__Oscillospirales;f__Ruminococcaceae	0	0	0	0	0	0	0	0	0	0	0	0	0	0	0	0	0	0	0	0	0	0	0	0	0	0	0	0	0	0	0	0	0	0	0	0	0	0	0	0	0	0	0	0	0	0	0	0
ASV850	k__Bacteria;p__Bacteroidota;c__Bacteroidia;o__Bacteroidales;f__Muribaculaceae;g__;s__	0.000264000264000264	0	0	0	0	0	0	0	0.000363000363000363	0	0	0	0	0	0	0	0	0	0	0	0	0	0	0	0	0	0	0	0	0	0	0	0	0	0	0	0	0	0	0	0.000924000924000924	0.000231000231000231	0	0	0	0	0	0
ASV851	k__Bacteria;p__Bacteroidota;c__Bacteroidia;o__Bacteroidales;f__Muribaculaceae;g__;s__	0	0	0	0	0.000363000363000363	0	0	0	0	0	0	0	0	0	0	0	0	0	0	0	0	0	0	0	0	0	0	0	0	0	0	0	0	0	0.000198000198000198	0	0	0	0	0	0.00211200211200211	0	0	0	0	0	0	0
ASV852	k__Bacteria;p__Firmicutes	0	0	0	0	0	0	0	0	0	0	0	0	0	0	0	0	0	0	0	0	0	3.3000033000033e-05	0	0.00066000066000066	3.3000033000033e-05	9.9000099000099e-05	0	0	3.3000033000033e-05	0	3.3000033000033e-05	0	0	3.3000033000033e-05	0	0	0	0	0	0	0	0	0	0.000132000132000132	0	0	0	0
ASV853	k__Bacteria;p__Firmicutes;c__Clostridia;o__Lachnospirales;f__Lachnospiraceae;g__Roseburia;s__Eubacterium_plexicaudatum	0	0	0	0	0	0	0	0	0	0	0.000132000132000132	0	0.000297000297000297	0.000561000561000561	0.000825000825000825	0	0	0	0	0	0	0	0	0	0	0	0	0	0	0	0	0	0	0	0	0	0	0	0	0	0	0	0	0	0	0	0	0
ASV854	k__Bacteria;p__Firmicutes;c__Clostridia;o__Lachnospirales;f__Lachnospiraceae	0	0	0	0	0	0	0	0	0	0	0	0	0	3.3000033000033e-05	0	0	0	0	0	0	0	0	0	0	0	9.9000099000099e-05	0	0	0	0.000132000132000132	0	6.6000066000066e-05	0	0	0	0	0	0	0	0	0	0	0	0	0	0	0	0
ASV855	k__Bacteria;p__Firmicutes;c__Clostridia;o__Oscillospirales;f__Oscillospiraceae	0	0	6.6000066000066e-05	0.000165000165000165	0	0.000165000165000165	0	0	0	0.000132000132000132	0	0	0	0	0	0	0	0	0	0	0	0	0	0	0	0	0	0	0	0	0	0	0	0	0	0	0	0	0	0	0	0	0.000891000891000891	0	0.000198000198000198	6.6000066000066e-05	0.000495000495000495	0.000363000363000363
ASV856	k__Bacteria;p__Firmicutes;c__Clostridia;o__Oscillospirales;f__Oscillospiraceae;g__Oscillibacter;s__	0.00118800118800119	0.000429000429000429	0.000165000165000165	6.6000066000066e-05	0	0	0	0	0	0	0	0	0	0	0	0	0	0	0	0	0	0.000264000264000264	0	0	0	0	0	0	0	0	0	0.000396000396000396	0	6.6000066000066e-05	0	0	0	0	0	0	0	0	0	0	0	0	9.9000099000099e-05	0
ASV857	k__Bacteria;p__Firmicutes;c__Clostridia;o__Clostridia_UCG-014;f__;g__;s__	0	0	0	0	0	0	0.00066000066000066	0	0	0	0.000132000132000132	0	0	3.3000033000033e-05	6.6000066000066e-05	0	0	0	0	0	0	0	0	0	0	0	0	0	0	0	0	0	0	3.3000033000033e-05	0	0.000429000429000429	0	0.000132000132000132	0	0	0.000264000264000264	0	0.000528000528000528	0.000165000165000165	3.3000033000033e-05	6.6000066000066e-05	0	0
ASV858	k__Bacteria;p__Firmicutes;c__Clostridia;o__Oscillospirales;f__Ruminococcaceae	0	0.000396000396000396	0.000132000132000132	0	0	6.6000066000066e-05	0	0	6.6000066000066e-05	0	0	0	0	0	0	0	3.3000033000033e-05	0	3.3000033000033e-05	0	0	0	0	0	0	0	0	0	0	0	6.6000066000066e-05	0.000198000198000198	0	3.3000033000033e-05	0	0	0.000792000792000792	3.3000033000033e-05	0	0	9.9000099000099e-05	0	0	6.6000066000066e-05	0	0	0	0
ASV859	k__Bacteria;p__Firmicutes;c__Clostridia;o__Clostridia_UCG-014;f__;g__;s__	6.6000066000066e-05	0.000198000198000198	0.000429000429000429	6.6000066000066e-05	6.6000066000066e-05	0	0	0	6.6000066000066e-05	6.6000066000066e-05	0	0	0	0	0	0	0	0	0	0	0	0	0	0	0	0	0	0	0	0	0	0	0	0	0	0	0	0	0	0	0.000231000231000231	0	0.000528000528000528	0	0	0	0	0
ASV860	k__Bacteria;p__Firmicutes;c__Clostridia;o__Clostridia_UCG-014;f__;g__;s__	0	0	0	0	0	0	0	0	0	0	0	0	0	0	0	0	0	0	0	0	0	0	0	0	0	0	0	0	0	0	0	0	0	0	0	0	0	0	0	0	0	0	0	0	0	0	0	0
ASV861	k__Bacteria;p__Firmicutes;c__Clostridia;o__Lachnospirales;f__Lachnospiraceae	0	0	0	0	0	0	0	0	0	0	0	0	0	0	0	0	0	0	0	0	0	0	0	0	0	0	0	0	0	0	0	0.00188100188100188	0	0	0	0	0	0	0	0	0	0	0	0	0	0	0	0
ASV862	k__Bacteria;p__Firmicutes;c__Bacilli;o__Lactobacillales;f__Lactobacillaceae;g__Ligilactobacillus	0	0	0	0	0	0	0	0	0	0	0.00102300102300102	0.00115500115500116	0.000396000396000396	0.000429000429000429	0	0	0.000363000363000363	0.000264000264000264	0	0	0	0	0	0	0	0	0	0	0	0	0	0	0	0	0	0	0	0	0	0	0	0	0	0	0	0	0	0
ASV863	k__Bacteria;p__Firmicutes;c__Clostridia;o__Clostridia_UCG-014;f__;g__;s__	0	0	0	0	0	0	0	0	0	0	0	0	0	0	0	0	0	0	0	0	0	0	0	0	0	0	0	0.000693000693000693	0.00099000099000099	0.00250800250800251	0	0	0	0	0	0	0	0	0	0	0	0	0	0	0	0	0	0
ASV864	k__Bacteria;p__Firmicutes;c__Clostridia;o__Clostridia_vadinBB60_group;f__;g__;s__	0	3.3000033000033e-05	0	0	0	0	0	0	0	0	0.000264000264000264	3.3000033000033e-05	0	0.000132000132000132	0	0	0	0	0	0	0	0	0	0	0	0	0	0	0	0	0	0	0	0	0	0	0	0	0	0	0	0	0	0	0	0	0	0
ASV865	k__Bacteria;p__Deferribacterota;c__Deferribacteres;o__Deferribacterales;f__Deferribacteraceae;g__Mucispirillum	0	0	0	0	0	0	0	0	0	0	0	0	0	0	0	0	0	0	0	0.00132000132000132	0	0	0	0	0	0	0	0	0	0	0	0	0	0	0	0	0	0	0	0	0	0	0	0	0	0	0	0
ASV866	k__Bacteria;p__Firmicutes;c__Clostridia	0	0.000132000132000132	0.000132000132000132	0	0	3.3000033000033e-05	0	0	0	0	0.000264000264000264	9.9000099000099e-05	0	6.6000066000066e-05	0	0	3.3000033000033e-05	0.000198000198000198	3.3000033000033e-05	0	0	3.3000033000033e-05	0	0	0	0	6.6000066000066e-05	0	0	0	0	0	0	9.9000099000099e-05	0.000495000495000495	9.9000099000099e-05	0	0	0	0	9.9000099000099e-05	6.6000066000066e-05	3.3000033000033e-05	0	0	6.6000066000066e-05	6.6000066000066e-05	0
ASV867	k__Bacteria;p__Firmicutes;c__Clostridia;o__Lachnospirales;f__Lachnospiraceae	0	0	0	0	0	0	0	0	0	0	0	0	0	0	0	0	0	0	0	0	0	0	0	0	0	0	0	0	0	0	0	0	0	0	0	0	0	0	0	0	0	0	0	0	0	0	0	0
ASV868	k__Bacteria;p__Firmicutes;c__Clostridia;o__Eubacteriales;f__Anaerofustaceae;g__Anaerofustis;s__	0	0	6.6000066000066e-05	0	0	0	0	0	0	0	0	3.3000033000033e-05	0	0.000264000264000264	0	0	0	0	0	0	0	0	0.00033000033000033	0	0	0	0	0	3.3000033000033e-05	3.3000033000033e-05	3.3000033000033e-05	0	0	0	0.000495000495000495	0.000132000132000132	0	3.3000033000033e-05	0	0.0032010032010032	0	0	0	0	0	0	0	0
ASV869	k__Bacteria;p__Firmicutes;c__Clostridia;o__Lachnospirales;f__Lachnospiraceae	0	0	0	0	0	0	0	0	0	0	0	0.00033000033000033	0	0	0	0	0	0	0	0	0	0	0	0	9.9000099000099e-05	0.000132000132000132	0	0	0.000132000132000132	0	0	0	0	0	0	0	0	0	0	0	0	0	0	0	0	6.6000066000066e-05	0.000264000264000264	0
ASV870	k__Bacteria;p__Firmicutes;c__Clostridia;o__Oscillospirales;f__Oscillospiraceae;g__Colidextribacter;s__	0	0	0.000198000198000198	0	0	0	0	0	0	0	0	0	0	0	0	0	0	0	0	0.000924000924000924	0	0	0	0	0	0	0	0	0	0	0	0	0	0	0	0	0	0	0	0	0	0	0	0.00148500148500149	0	0	0.000858000858000858	0
ASV871	k__Bacteria;p__Bacteroidota;c__Bacteroidia;o__Bacteroidales;f__Muribaculaceae;g__;s__	0	0	0	0	0	0	0	0	0	0	0	0.000528000528000528	0	0	0.000528000528000528	0	0	0	0	0	0.00138600138600139	0	0	0	0	0	0	0	0	0	0	0	0	0	0	0	0	0	0	0	0	0	0	0	0	0	0	0
ASV872	k__Bacteria;p__Firmicutes;c__Clostridia;o__Oscillospirales;f__Oscillospiraceae	0.000165000165000165	0.000231000231000231	0	0	0	0	0	0	0.000462000462000462	0	0	0	0	0	0	0	0	0	0	0	0	0.00033000033000033	0	0	0.000198000198000198	0	0	0	0.000165000165000165	0	0	0	0	0	0	0	0	0	0	0	0	0	0	0	0	0	0	0
ASV873	k__Bacteria;p__Firmicutes;c__Clostridia;o__Peptococcales;f__Peptococcaceae;g__;s__	0	0	0	0	0	0	0	0	0	0	0	0	0	0	0	0	0	0	0	0	0	0.000198000198000198	0	0	0	0	0	0	0	0	0	0	0	0	0	0	0	0	0	0	0	0	0	0	0	0	0	0
ASV874	k__Bacteria;p__Firmicutes;c__Clostridia;o__Lachnospirales;f__Lachnospiraceae	0	0	0	0	0	0	0	0	0	0	0	0	0	0	0	0	0	0	0	0	0	0	0	0	0	0	0	0	0	0	0	0.0028050028050028	0	0.000825000825000825	0	0	0	0.000891000891000891	0.000165000165000165	0	0	0	0	0	0	0	0	0
ASV875	k__Bacteria;p__Bacteroidota;c__Bacteroidia;o__Bacteroidales;f__Muribaculaceae;g__;s__	0	0	0	0	0	0	0	0	0	0	0	0	0	0	0	0	0	0	0	0	0	0.00099000099000099	0	0	0	0	0	0	0	0	0	0	0	0	0	0	0	0	0	0	0	0	0	0	0	0	0	0
ASV876	k__Bacteria;p__Firmicutes;c__Clostridia;o__Lachnospirales;f__Lachnospiraceae	9.9000099000099e-05	0	6.6000066000066e-05	0	0	0	0	0	0.000297000297000297	0.00033000033000033	0	0	0	0	0	0	0	0	0	0	0	0	0	0	0.000264000264000264	0	0	0	0	0.000462000462000462	0	0	0	0	0	0	0	0	0	0	0	0	0	0.000198000198000198	0	0	0.000132000132000132	3.3000033000033e-05
ASV877	k__Bacteria;p__Firmicutes;c__Clostridia;o__Lachnospirales;f__Lachnospiraceae;g__[Eubacterium]_ventriosum_group;s__	0	0	0	0	0	0	0	0	0	0	0	0	9.9000099000099e-05	0	0	0	6.6000066000066e-05	3.3000033000033e-05	3.3000033000033e-05	0	0	0	0	0	0	0	0	0	0	0	0	0	0	3.3000033000033e-05	0	0	0	0	0	0	0	0	0	0	0	0	0	0
ASV878	k__Bacteria;p__Firmicutes;c__Clostridia;o__Oscillospirales;f__Oscillospiraceae	9.9000099000099e-05	0.000396000396000396	0	0	0	0	0	0	0	0	0	0	0	0.000132000132000132	0	0	0	0	0	9.9000099000099e-05	0	0	0	0	0	0	0	0	0	0	0	0.000561000561000561	0	6.6000066000066e-05	0	0	0	3.3000033000033e-05	0	0	0	0	0	9.9000099000099e-05	0	0	0	0
ASV879	k__Bacteria;p__Firmicutes;c__unidentified_Firmicutes;o__Oscillospirales;f__Ruminococcaceae;g__;s__	0	3.3000033000033e-05	0	0	0	0	0	0	0	0	0	0	0	0	0	0	0	0	0	0	0	0.000132000132000132	0	0	0	0	0	0	0	0	0	0	0	0	0	0	0	0	0	0	0	0	0	0	0	0	0	0
ASV880	k__Bacteria;p__Actinobacteriota;c__Coriobacteriia;o__Coriobacteriales;f__Eggerthellaceae;g__Enterorhabdus;s__	0	0	0	0	0	0	0	0	0	0	0	0	0	0	0	0	0	0	0.000132000132000132	0	0	0	0	0	0	0	0	0	0	3.3000033000033e-05	6.6000066000066e-05	0	0	0	0.000693000693000693	0	0	0	0	0	9.9000099000099e-05	0	0	0	0.000198000198000198	0	0	0
ASV881	k__Bacteria;p__Firmicutes;c__Clostridia;o__Oscillospirales;f__Oscillospiraceae;g__Oscillibacter	0	0.000363000363000363	0	0	0	0	0	0	0	0	0	0	0	0	0	0	0	0	0	0	0	0.000297000297000297	0	0	6.6000066000066e-05	0	0	0	6.6000066000066e-05	0	0	0	0	0	0	0	0	0	0	0	0	0	0	0	0	0	0	0
ASV882	k__Bacteria;p__Firmicutes;c__Clostridia;o__Oscillospirales;f__Ruminococcaceae;g__UBA1819;s__	0	0	0	0	0	0	0	0	0	0	0	0	0	0	0	0	0	0	0	0	9.9000099000099e-05	9.9000099000099e-05	0	0	9.9000099000099e-05	3.3000033000033e-05	0.00033000033000033	6.6000066000066e-05	9.9000099000099e-05	0	0	0	0	0	0	0	0	0	0	0	0	0	0	0	0	0	0	0
ASV883	k__Bacteria;p__Bacteroidota;c__Bacteroidia;o__Bacteroidales;f__Muribaculaceae;g__;s__	0	0	0	0	0	0	0	0	0	0	0	0	0	0	0	0	0	0	0	0	0	0	0	0	0	0	0	0	0	0	0	0	0	0.00112200112200112	0	0	0	0	0	0	0	0	0	0	0	0	0	0
ASV884	k__Bacteria;p__Firmicutes;c__Clostridia;o__Peptostreptococcales-Tissierellales;f__Peptostreptococcaceae;g__Romboutsia	0	0	0	0	0	0	0	0	0	0	0	0	0	0	0	0	0	6.6000066000066e-05	0	0	0	0	0	0	0	0	0	0	0	0	0	0.000297000297000297	0	0.00132000132000132	0.000231000231000231	0	0	0	0	0	0	0	0	0	0	0	0	0
ASV885	k__Bacteria;p__Bacteroidota;c__Bacteroidia;o__Bacteroidales;f__Rikenellaceae;g__Alistipes;s__	0	0	0	9.9000099000099e-05	0	0	0	0	0	0.000132000132000132	0.000363000363000363	0.000132000132000132	0.000198000198000198	3.3000033000033e-05	0	0	9.9000099000099e-05	0.000132000132000132	0	0	0	0	0	0	0	0	0	0	0	0	0	0	0	0	0	0	0	0	0	0	0	0	0	9.9000099000099e-05	0	0.000264000264000264	0	0
ASV886	k__Bacteria;p__Patescibacteria;c__Saccharimonadia;o__Saccharimonadales;f__Saccharimonadaceae;g__Candidatus_Saccharimonas;s__	0	0	0	0	0	0	0	0	0	0	0.00033000033000033	0	0	0	0	0	0.000297000297000297	0	0	0	0	0	0	0	0	3.3000033000033e-05	0	0	0	0	0	0	0	0	0	0	0	0	0	0	0	0	0	0	0	0	0	0
ASV887	k__Bacteria;p__Firmicutes;c__Bacilli;o__Lactobacillales;f__Streptococcaceae;g__Streptococcus;s__Streptococcus_danieliae	3.3000033000033e-05	3.3000033000033e-05	6.6000066000066e-05	0	0	3.3000033000033e-05	0	0	0	0	0	0	0	0	0	0	0	0	0	0	0	0	0	0	0	0	0	0	0	0	0	0	0	0.00033000033000033	0.000891000891000891	9.9000099000099e-05	0	9.9000099000099e-05	0	0.00112200112200112	0.000462000462000462	0	0	0	0	0	0	6.6000066000066e-05
ASV888	k__Bacteria;p__Firmicutes;c__Clostridia;o__Oscillospirales;f__Oscillospiraceae	0.00033000033000033	0	0	0	0	0	0	0	0	0	0	0	0	0	0	0	0	0	0	0	0	0	0	0	0	0	0	0	0	0	0	0	0	0	0	0	0	0	0	0	0	0	0	0.00155100155100155	0	0	0	0
ASV889	k__Bacteria;p__Firmicutes;c__Clostridia;o__Clostridiales;f__Clostridiaceae;g__Clostridium_sensu_stricto_1	0	0	0	0	0	0	0	0	0	0	0	0	0	0	0	0	0	0	0	0	0	0	0	0	0	0	0	0	0	0	0.00105600105600106	0	0	0.000594000594000594	0	0	0	0	0	0	0	0	0	0	0	0	0	0
ASV890	k__Bacteria;p__Firmicutes;c__Clostridia;o__Clostridia_vadinBB60_group;f__;g__;s__	0	3.3000033000033e-05	6.6000066000066e-05	0	0	0	0	0	0	0	0	0	0	0	0	0	0	0	0	0	0	0	0	0	0.000132000132000132	0	3.3000033000033e-05	0	0	9.9000099000099e-05	0	0	0	0	0	0	0	0	0	0	0	0	0	0	0	0	0	0
ASV891	k__Bacteria;p__Actinobacteriota;c__Coriobacteriia;o__Coriobacteriales;f__Eggerthellaceae;g__Enterorhabdus;s__Adlercreutzia_muris	0	0	0	0	0	0	0	0	0	0	0.000363000363000363	0	0	0	0	0	0	0	0	0	0	0	0	0	0	0	0	0	0	0	0	0	0	0.000264000264000264	0	0.000165000165000165	0.000462000462000462	0.000165000165000165	0	0	0	0	0	0	0	0	0	0
ASV892	k__Bacteria;p__Firmicutes;c__Clostridia;o__;f__;g__;s__	0.000165000165000165	0	6.6000066000066e-05	3.3000033000033e-05	0	0	0	0	0.000198000198000198	3.3000033000033e-05	0	0	0	0	0	0	0	0	0.00033000033000033	0.000165000165000165	0	0	0	0	0	0	0	0	0	0	0	0	0	0	0	0	0	0	0	0	0	0	0	0	0	0	3.3000033000033e-05	0
ASV893	k__Bacteria;p__Firmicutes;c__Clostridia;o__Lachnospirales;f__Lachnospiraceae	0	0	0	0	0	0	0	0	0	0	0	0	0	0	0	0	0	0	0	0	0	0	0	0	0	0	0	0	0	0	0	0.000132000132000132	0	0	0	0	0	3.3000033000033e-05	0	0	6.6000066000066e-05	0	0	0.000594000594000594	0	0	0	0
ASV894	k__Bacteria;p__Firmicutes;c__Clostridia;o__Clostridia_UCG-014;f__;g__;s__	0	0	0	0	0	0	0	0	0	0	0.000363000363000363	0	9.9000099000099e-05	6.6000066000066e-05	6.6000066000066e-05	0	0	0	0	0	0	0	0	0	0	0	0	0	0	0	0	0	0	0	0	0	0	0	0	0	0	0	0	0	0	0	0	0
ASV895	k__Bacteria;p__Bacteroidota;c__Bacteroidia;o__Bacteroidales;f__Muribaculaceae;g__;s__	0	0	0	0	0	0	0	0	0	0	0	0	0	0	0	0	0	0	0	0	0	0	0	0	0	0	0	0	0	0	0	0	0	0	0	0	0	0	0	0	0	0	0	0	0	0	0	0
ASV896	k__Bacteria;p__Firmicutes;c__Clostridia;o__Lachnospirales;f__Lachnospiraceae	0	0	0	0	0	0	0	0	0	0	0	0	0	0	0	0	0	0	0	0	0	0.000132000132000132	0	0	0	0	0	0.000132000132000132	0	3.3000033000033e-05	0	9.9000099000099e-05	0	0	0	0	0	0	0	0	0	0	0	0.00221100221100221	0	0	0	0
ASV897	k__Bacteria;p__Bacteroidota;c__Bacteroidia;o__Bacteroidales;f__Bacteroidaceae;g__Bacteroides	0	0	0	0	0	0	0	0	0	0	0.000165000165000165	0.000198000198000198	0	0.000132000132000132	0	0	0	0	0	0	0	0	0	0	0	0	0	0	0	0	0	3.3000033000033e-05	0	0.000165000165000165	0	0	0	0	0	0	0	0	0	0	0	0	0	0
ASV898	k__Bacteria;p__Firmicutes;c__Clostridia;o__Lachnospirales;f__Lachnospiraceae	0	0	0	0	0	0	0	0	0	0	0	0.000429000429000429	0	0	0	0	0	0	0	0	0	0	0	0	0	0	0	0	0	0	0	0	0	0	0	0	0	0	0	0	0	0	0	0	0	0	0	0
ASV899	k__Bacteria;p__Firmicutes;c__Clostridia;o__Lachnospirales;f__Lachnospiraceae;g__Lachnospiraceae_NK4B4_group;s__	0	0	0	0	0	0	0	0	0	0	0	0	0	0	0	0	0	0	0	0	0	0	0	0	0	0	0	0	0	0	0	0	0	0	0	0	0	0	0	0	0	0	0	0	0	0.00135300135300135	0.00508200508200508	0
ASV900	k__Bacteria;p__Firmicutes;c__Clostridia;o__Clostridia_UCG-014;f__;g__;s__	0.000132000132000132	0	0.000165000165000165	0	0	0	0	0	0	0	0	0	0	0	0	0	0	0	0	0	0	0	0.00099000099000099	0	0	0	0	0	0	0	0	0	0	0	0	0	0	0	0	0	0.000231000231000231	0	0.000495000495000495	0	0	0	0	0
ASV901	k__Bacteria;p__Bacteroidota;c__Bacteroidia;o__Bacteroidales;f__Muribaculaceae;g__;s__	0	0	0	0	0	0	0	0	0	0	0	0	0	0	0	0	0	0	0	0	0	0	0	0	0	0	0	0	0	0	0	0	0	0	0	0	0	0	0	0	0	0	0	0	0	0	0	0
ASV902	k__Bacteria;p__Bacteroidota;c__Bacteroidia;o__Bacteroidales;f__Muribaculaceae;g__;s__	0	0	0	0	0	0	0	0	0	0	0	0	0	0	0	0	0	0	0	0	0	0	0	0	0	0	0	0	0	0	0	0	0	0	0	0	0.000363000363000363	0	0	0.000396000396000396	0	0	0	0	0	0	0	0
ASV903	k__Bacteria;p__Firmicutes;c__Clostridia;o__Oscillospirales;f__Oscillospiraceae;g__Colidextribacter	0	0	0	0	0	0	0	0	0	0	0	0	0	0.00227700227700228	0	0	0	0	0	0	0	0	0	0	0	0	0	0	0	0	0	0.000462000462000462	0	0.000132000132000132	0	0	0	0.000198000198000198	0	0	0	0	0	0	0	0	0	0
ASV904	k__Bacteria;p__Firmicutes;c__Clostridia;o__Lachnospirales;f__Lachnospiraceae;g__A2;s__	0	0	0	0	0	0	0	0	0	0	0	0	0	0	0	0	0	0	0	0	0	0	0	0	0	0	0	0	0.000165000165000165	0	0	0	0	0	0	0	0	0	0	0	0	0	0	0	0	0	0	0
ASV905	k__Bacteria;p__Firmicutes;c__Clostridia;o__Oscillospirales;f__Oscillospiraceae	0.000165000165000165	0.000429000429000429	0	0	0	0	0	0	0	0	6.6000066000066e-05	0	0	0	0	0	0	0	0	0	0	0	0	0	0	0	0	0	6.6000066000066e-05	3.3000033000033e-05	0	0	0	0	0.000396000396000396	0	0	0	0	0	0	0	0	0	0	0	0	0
ASV906	k__Bacteria;p__Firmicutes;c__Clostridia;o__Lachnospirales;f__Lachnospiraceae	6.6000066000066e-05	9.9000099000099e-05	0	0	0	0	0	0	0	0	0	0	0	0	0	0	0	0	0	0	0	0	0	0	0	0	0	0	9.9000099000099e-05	0	0	0.000198000198000198	0	0	0	0	0	0	0	0	0	0	0	0.000396000396000396	0	0	0	0
ASV907	k__Bacteria;p__Firmicutes;c__Bacilli;o__Erysipelotrichales;f__Erysipelotrichaceae;g__Faecalibaculum;s__	0	0	0	0.00240900240900241	0.00273900273900274	0	0	0.00108900108900109	0	0	0	0	0	0	0	0	0	0	0	0	0	0	0	0	0	0	0	0	0	0	0	0	0	0	0	0	0	0	0	0	0	0	0	0	0	0	0	0
ASV908	k__Bacteria;p__Firmicutes;c__Clostridia;o__Clostridia_vadinBB60_group;f__;g__;s__	0	0	0	0	0	0	9.9000099000099e-05	0	0	0	0	0	0	0	0	0	0	0	0	0	0	0	0	0	0	0	0	0	0	0	0	0	0	0	0	0	0	0	0	0	0	0	0	0	0	0	0.000363000363000363	0
ASV909	k__Bacteria;p__Firmicutes;c__Clostridia;o__Lachnospirales;f__Lachnospiraceae	0	0	0	0	0	0	0	0	0	0	0	0.000363000363000363	0	0	0	0	0	0	0	0	0	6.6000066000066e-05	0	0	0	0	0.000132000132000132	0	0	0	0	0	0	0	0	0	0	0	0	0	0	0	0	0	0	0	0	0
ASV910	k__Bacteria;p__Firmicutes;c__Bacilli;o__Erysipelotrichales;f__Erysipelotrichaceae;g__;s__	0	0.000462000462000462	0.000924000924000924	0	0	0	0	0.000495000495000495	0	0	0	0	0	0	0	0	0	0	0	0	0	0	0	0	0	0	0	0	0	0	0	0	0	0	0	0	0	0	0	0	0.00066000066000066	0.000231000231000231	9.9000099000099e-05	0	9.9000099000099e-05	0.000264000264000264	0.000198000198000198	0.000264000264000264
ASV911	k__Bacteria;p__Firmicutes;c__Clostridia;o__Lachnospirales;f__Lachnospiraceae	0.000165000165000165	0	0.000132000132000132	0	0	0	0	0	3.3000033000033e-05	0	0	6.6000066000066e-05	0	0	0	0	0	0	0	0	0	0.000198000198000198	0	0	0	0	0	3.3000033000033e-05	9.9000099000099e-05	0	0	0	0	0	0	0	0	0	0	0	6.6000066000066e-05	0	0	0.000363000363000363	0	0	0	0
ASV912	k__Bacteria;p__Firmicutes;c__Clostridia;o__Clostridia_UCG-014;f__;g__;s__	0	0	0	0	0	0	0	0	0	0	0	0	0	0	0	0	0	0	0	0	0	0	0	0	0	0	0	0	0	0	0	0	0	0	0	0.000726000726000726	0	0	0	0	0	0	0	0	0	0	0	0
ASV913	k__Bacteria;p__Firmicutes;c__Clostridia;o__Oscillospirales;f__Ruminococcaceae;g__Paludicola;s__	0	0	0	0	0	0.000132000132000132	0	0	6.6000066000066e-05	6.6000066000066e-05	0	0	0	0	0	0	0	0	0	0	0	0	0	0	0	0	0	0	0	0	3.3000033000033e-05	0	0	0	0	0	0	0	6.6000066000066e-05	0	0	0	0	0	0.00033000033000033	0	9.9000099000099e-05	0.000231000231000231
ASV914	k__Bacteria;p__Bacteroidota;c__Bacteroidia;o__Bacteroidales;f__Muribaculaceae;g__;s__	0	0	0	0	0	0	0	0	0	0	0	0	0	0	0	0	0	0	0.000429000429000429	0.000264000264000264	0	0	0	0	0	0	0	0	0	0	0	0	0	0	0	0	0	0	0	0	0	0	0	0	0	0	0	0
ASV915	k__Bacteria;p__Firmicutes;c__Clostridia;o__Oscillospirales;f__Oscillospiraceae;g__NK4A214_group;s__	3.3000033000033e-05	0.000231000231000231	3.3000033000033e-05	0	0	0	0	0	6.6000066000066e-05	0	0	0	0	6.6000066000066e-05	3.3000033000033e-05	0	0	0	0	3.3000033000033e-05	0	0	0	0	0	0	0	0	6.6000066000066e-05	0	0	0	0	3.3000033000033e-05	0	0	0	0	0	0	0	0	0	0.000132000132000132	0	0	0	0
ASV916	k__Bacteria;p__Firmicutes;c__Clostridia;o__Lachnospirales;f__Lachnospiraceae	0	0	0	0	0	0	3.3000033000033e-05	0	0	0	0	0.000264000264000264	0	0	0	0	3.3000033000033e-05	0	0	0	0	0	0	0	3.3000033000033e-05	0	0	0	0	0	0	9.9000099000099e-05	0	0	0	0	0	0	0	0	0	0	0	9.9000099000099e-05	0	0	0	0
ASV917	k__Bacteria;p__Firmicutes;c__Bacilli;o__Erysipelotrichales;f__Erysipelotrichaceae;g__;s__	0	0	0	0	0	0	0	0	0	0	0	0	0	0	0	0	0	0	0	0	0	0	0	0	0	0	0	0	0	0	0	0	0	0	0	0	0	0	0	0	0	0	0	0	0	0	0	0
ASV918	k__Bacteria;p__Firmicutes;c__Clostridia;o__Oscillospirales;f__Butyricicoccaceae;g__UCG-009;s__[Clostridium]_leptum	0.000495000495000495	6.6000066000066e-05	0	6.6000066000066e-05	0	0	0	0	0	0	0	0	0	9.9000099000099e-05	0	0	0	0	0	0	0	0.000198000198000198	0	0	0	0	0	3.3000033000033e-05	0	0	0	0.000264000264000264	0	0	0	0	0	0	0	0	0	0	0	0	0	0	0	0
ASV919	k__Bacteria;p__Firmicutes;c__Clostridia;o__Peptococcales;f__Peptococcaceae;g__Peptococcus;s__	0	0	0.000165000165000165	0	0	0	0	0	0	0	0	0	0	9.9000099000099e-05	0	0	0	0	0	0	0	0	0	0	0	0	0	0	0	0	0	0.000198000198000198	0	0	0	0	0	0	0	0	0	0	0	0	0	0	0	0
ASV920	k__Bacteria;p__Firmicutes;c__Clostridia	0	0	0	0.000891000891000891	0.00141900141900142	0.00161700161700162	0.000825000825000825	0	0	0	0	0	0	0	0	0	0	0	0	0	0	0	0	0	0	0	0	0	0	0	0	0	0	0	0	0	0	0	0	0	0	0	0	0	9.9000099000099e-05	0	0	0.000132000132000132
ASV921	k__Bacteria;p__Firmicutes;c__Bacilli;o__Erysipelotrichales;f__Erysipelotrichaceae;g__;s__	0	0	0	0	0	0	0	0	0	0	0	0	0	0	0	0	0	0	0	0	0	0	0	0	0	0	0	0	0	0	0	0	0	0.000231000231000231	0	0	0	0	0	0	0	0	0	0	0	0	0	0
ASV922	k__Bacteria;p__Firmicutes;c__Clostridia;o__Lachnospirales;f__Lachnospiraceae	0	0	0	0	0	0	0	0	0	0	0	0	0	0	0	0	0	0	3.3000033000033e-05	6.6000066000066e-05	0	0	0	0	0	0	0	0	0	0	0	0	0	0	0	0	0	0	0	0	0	0	0	0	0	0	0	0
ASV923	k__Bacteria;p__Firmicutes;c__Clostridia;o__Lachnospirales;f__Lachnospiraceae	0	0	0	0	0	0	0	0	0	0	0.000396000396000396	0	0	0	0	0	0	0	0	0	0	0	0	0	0	0	0	0	0	0	0	0	0	0	0	0	0	0	0	0	0	0	0	0	0	0	0	0
ASV924	k__Bacteria;p__Firmicutes;c__Clostridia;o__Lachnospirales;f__Lachnospiraceae	0	0	0	0	0	0	0	0	0	0	0	0	0	3.3000033000033e-05	6.6000066000066e-05	0	0	0	0	0	0	0	0	0	0	0	0	0	0	0	0	0	0	0	0	0	0	0	0	0	0	0	0	0	0	0	0	0
ASV925	k__Bacteria;p__Firmicutes;c__Clostridia;o__Lachnospirales;f__Lachnospiraceae	0.000165000165000165	0.000132000132000132	0	0	0	0	0	0	0	0	0	0	0	0	0	0	0	0	0	0	0	0	0	0	0	3.3000033000033e-05	0	0	0	0	0	0	0	0	0	0	0	0	0	0	0	0	0	0.000264000264000264	3.3000033000033e-05	0	0	0
ASV926	k__Bacteria;p__Firmicutes;c__Clostridia;o__Oscillospirales;f__Oscillospiraceae	0	0	0	0	0	0	0	0	0	0	0	0	0	0	0	0	0	0	0	0	0	0	0	0	0	0	0	0	0	0	0	0	0	0	0	0	0	0	0	0	0	0	0	0	0	0	0	0
ASV927	k__Bacteria;p__Firmicutes;c__Clostridia;o__Oscillospirales;f__Oscillospiraceae;g__Oscillibacter;s__Clostridiales_bacterium_CIEAF_021	0	0	0	0	0	0	0	0	0	6.6000066000066e-05	0	9.9000099000099e-05	0	0	0	0	0	0	0	0	0	0	0	0	0	0	0	0	0	0	0	0	0	0	0	0	0	0	0	0	9.9000099000099e-05	0	0	0	0	0	0	0
ASV928	k__Bacteria;p__Firmicutes;c__Clostridia;o__Oscillospirales;f__Oscillospiraceae;g__Colidextribacter	0	0.000132000132000132	0	0	0	0	0	0	0	0	0	6.6000066000066e-05	0	0.000264000264000264	0	0	0	0	0	0	0	0	0	0	0	9.9000099000099e-05	0	0	0	0	0.000231000231000231	0.000198000198000198	0	0	0	0	0	0	0	0	0	0	0	0	0	0	0	0
ASV929	k__Bacteria;p__Firmicutes;c__Clostridia;o__Oscillospirales;f__Ruminococcaceae;g__Harryflintia;s__	0	0.000231000231000231	0	0	0	0	0	0	0	0	0	0	0	0	0	0	0	0	0	0	0	0	0	0	0	6.6000066000066e-05	0	0	0	0	0	0	0	0	0	0	0	0	0	0	0	0	0	0.000462000462000462	0	6.6000066000066e-05	0.000264000264000264	0
ASV930	k__Bacteria;p__Firmicutes;c__Clostridia;o__Lachnospirales;f__Lachnospiraceae	0	0	0	0	0	0	0	0	0	0	0	0	0	0	0	0	0	0	0	0.000396000396000396	0	0	0	0	0	0	0	0	0	0	0	0	0	0	0	0	0	0	0	0	0	0	0	0	0	0	0	0
ASV931	k__Bacteria;p__Firmicutes;c__Clostridia;o__Clostridia_UCG-014;f__;g__;s__	0	0	0	0	0.000363000363000363	0	0	0	0	0	0.000297000297000297	0	0	0	0	0	0.000825000825000825	0.000198000198000198	0	0	0	0	0	9.9000099000099e-05	0	0.000528000528000528	0	0	0	0	0	0	0	0	0	0	0	0	0	0	0	0	0	0	0	0	0	0
ASV932	k__Bacteria;p__Firmicutes;c__Bacilli;o__Bacillales	0	0	0	0	0	0	0	3.3000033000033e-05	0	0	0	0	0	0	0	0	0	0	0	0	0	0	0	0	0	0	0	0	0	0	0	0	0	0	0	0	0.00419100419100419	0	0	0	0	0	0	0	0	0	0	0
ASV933	k__Bacteria;p__Firmicutes;c__unidentified_Firmicutes;o__Oscillospirales;f__Ruminococcaceae;g__;s__	0	0	0	0	0	0	0	0	0	0	0	0	0	0	0	0	0	0	0	0.000495000495000495	0	0	0	0	0	0	0	0	0	0	0	0	0	0	0	0	0	0	0	0	0	0	0	0	0	0	0	0
ASV934	k__Bacteria;p__Cyanobacteria;c__Cyanobacteriia;o__Chloroplast;f__unidentified_Chloroplast;g__unidentified_Chloroplast	0	0	0	0	0	0	0	0	0	0	0	0	0	0	0	0	0	0	0	0	0	0	0	0	0	0	0	0	0	0	0	0	0	0	0	0	0.00709500709500709	0	0	0	0	0	0	0	0	0	0	0
ASV935	k__Bacteria;p__Actinobacteriota;c__Coriobacteriia;o__Coriobacteriales;f__Eggerthellaceae;g__Enterorhabdus;s__	0	0	0	0	0	0	0	0	0	0	0	0	0	0	0.000165000165000165	0	0	0	0	0	0	0	0	0	0	0	0	0	0	0	0	0	0	0	0	0	0	0	0	0	0	0	0	0	0	0	0	0
ASV936	k__Bacteria;p__Firmicutes;c__Clostridia;o__Lachnospirales;f__Lachnospiraceae;g__Lachnospiraceae_NK4A136_group;s__	0	0	0	0	0	0	0	0	0	0	0	0	0	0	0	0	0	0	0	0	0	0	0	0	9.9000099000099e-05	0	0	0	0	0	0	0	0	0	0	0	0	0	0	0	0	0	0	0	0	0	0	0
ASV937	k__Bacteria;p__Bacteroidota;c__Bacteroidia;o__Bacteroidales;f__Muribaculaceae;g__;s__	0	0	0	0	0	0	0	0	0	0	0	0	0	0	0	0	0	0	0	0	0	0	0	0	0	0	0	0	0	0	0	0	0	0	0	0	0	0	0	0	0	0	0	0	0	0	0	0
ASV938	k__Bacteria;p__Firmicutes;c__Clostridia;o__Lachnospirales;f__Lachnospiraceae	0	0	0	0	0	0	0	0	0	0	0	0.000198000198000198	0	0	3.3000033000033e-05	0	0	0	0	0	0	0.000165000165000165	0	0	3.3000033000033e-05	0	6.6000066000066e-05	0	0	0	0	0.00033000033000033	0	0	0	0	0	0.000132000132000132	0	0	3.3000033000033e-05	0	0	0.000198000198000198	0	0	0	0
ASV939	k__Bacteria;p__Actinobacteriota;c__Actinobacteria;o__Corynebacteriales;f__Corynebacteriaceae;g__Lawsonella;s__	0	0	0	0	0	0	0	0	0	0	0	0	0	0	0	0	0	0	0	0	0	0	0.000726000726000726	0.00386100386100386	0	0	0	0	0	0	0	0	0	0	0	0	0.000792000792000792	0	0	0	0	0	0	0	0	0	0	0
ASV940	k__Bacteria;p__Firmicutes;c__Clostridia;o__Lachnospirales;f__Lachnospiraceae	0	0	0	0	0	0	0	0	0	0	0	0.00033000033000033	0	0	0	0	0	0	0	0	9.9000099000099e-05	0	0	0	0	0	0	0	0	0	0	0	0	0	0	0	0	0	0	0	0	0	0	0	0	0	0	0
ASV941	k__Bacteria;p__Firmicutes;c__Clostridia;o__Clostridia_UCG-014;f__;g__;s__	0	0	0	0	0	0	0	0	0	0	0	0	0	0	0	0	0	0	0	0	0	0	0	0	0	0	0	0	0	0	0	0	0	0	0	0	0	0	0	0	0	0	0	0	0	0	0	0
ASV942	k__Bacteria;p__Firmicutes;c__Clostridia;o__Clostridia_vadinBB60_group;f__;g__;s__	0	0	0	0	0	0	0	0	0	0	0	0	0	0	0	0	0	0	0	0	0	0	0	0	0	0	0	0	0	0	0	0	0	0	0	0	0	0	0	0	0	0	0	0	0	0	0	0
ASV943	k__Bacteria;p__Firmicutes;c__Clostridia;o__Oscillospirales;f__Ruminococcaceae;g__Harryflintia;s__	0	0	6.6000066000066e-05	0	0	0	0	0	0	0	0	0	0	0	0	0	0	0.000132000132000132	0	6.6000066000066e-05	0	0	0	0	0	0	0	0	0	0	6.6000066000066e-05	0	0	0	0.000363000363000363	0	0	0	0	0.000528000528000528	0	0	0	0.000132000132000132	0	0	0.000132000132000132	0
[truncated: 8,276 more rows]
[truncated: 112 more columns]
